# Supplementary material for: A global lipid map reveals host dependency factors conserved across SARS-CoV-2 variants
Source: Nat Commun. 2022 Jun 17;13:3487. doi: 10.1038/s41467-022-31097-7 (PMC9203258; doi:10.1038/s41467-022-31097-7)
Supplement: Supplementary file 5 — Supplementary Data 2 [file 41467_2022_31097_MOESM5_ESM.csv]

Lipid	Ionization	N_Mock	N_WA1	NormMean_Mock	NormMean_WA1	Log2FC_WA1vsMock	pvalue_WA1vsMock	AdjPvalue_WA1vsMock
Cer(d18:0/16:0)	Negative	9	9	13.180439919418	15.8432709205954	2.66283100117736	6.5913206101023E-10	2.91995503027532E-08
Cer(d18:0/22:0)	Negative	9	9	11.4218255756409	15.1344310243626	3.71260544872169	2.0466174442669E-10	1.00739058645582E-08
Cer(d18:0/24:0)	Negative	9	9	12.4791378104723	16.0026638351053	3.52352602463302	1.34077271026354E-12	1.48490577661687E-10
Cer(d18:0/24:1)	Negative	9	9	10.6808610540148	14.6265736367564	3.9457125827416	9.15346570829753E-11	5.06873163596976E-09
Cer(d18:1/16:0)	Negative	9	9	17.1897637988688	17.924849333932	0.735085535063169	4.36442335567204E-06	4.29653232569492E-05
Cer(d18:1/18:0)	Negative	9	9	14.0102928073144	14.9502113271947	0.939918519880275	2.61346543663621E-06	3.046750495868E-05
Cer(d18:1/22:0)	Negative	9	9	16.0408746370588	16.9548896861666	0.914015049107764	2.11297421735824E-08	5.8574619461409E-07
Cer(d18:1/23:0)	Negative	9	9	14.9265153210492	15.0157977358361	0.0892824147869134	0.440086256481289	0.518505881971305
Cer(d18:1/24:0)	Negative	9	9	18.149034671141	18.3145879509416	0.165553279800547	0.137116130679823	0.205210965848519
Cer(d18:1/24:1)	Negative	9	9	16.6888844396084	17.6648737741269	0.975989334518533	7.99221766236531E-07	1.07289467406904E-05
Cer(d18:1/25:0)	Negative	9	9	14.256310838173	14.067906916441	-0.188403921732093	0.173352613513084	0.250964731327765
Cer(d18:1/26:0)	Negative	9	9	15.1339020553345	14.9789072886191	-0.154994766715334	0.200566461871848	0.275080317675631
Cer(d18:1/26:1)	Negative	9	9	14.3391538803076	14.7139051543495	0.374751274041938	0.012483489738693	0.027650929771205
CL(70:4)	Negative	9	9	14.1317664511136	14.0702195934467	-0.061546857666837	0.639761882686473	0.69780550983518
CL(70:5)	Negative	9	9	14.6064504428614	14.5899067050934	-0.0165437377680066	0.922496977047447	0.935162839432538
CL(72:5))	Negative	9	9	14.2978201574569	14.6242770571505	0.326456899693598	0.0476963032375337	0.0825369622430758
PE(15:0/0:0)	Negative	9	9	15.4529842294003	14.948512961056	-0.504471268344334	0.00833071633864044	0.0196303581809453
PE(16:0/16:1)_A;PE(14:0/18:1)	Negative	9	9	18.0109131405513	17.2369042096391	-0.774008930912188	0.000555296344818677	0.00218411596176077
PE(16:0/16:1)_B	Negative	9	9	17.5091317128869	16.7640912920013	-0.745040420885575	3.01828253623637E-05	0.000202590782356472
PE(16:0/16:1)_C	Negative	9	9	17.6359937129826	16.8888002020299	-0.747193510952684	0.00109735270366571	0.00385815275971356
PE(16:0/18:0)	Negative	9	9	18.0964479361801	18.3050612034399	0.208613267259837	0.00698143629377466	0.0168085667290336
PE(16:0/18:1)_A;PE(16:1/18:0)_A	Negative	9	9	21.2275026882525	20.8174925628218	-0.410010125430685	0.00111852987836769	0.00387116200091319
PE(16:0/18:1)_B;PE(16:1/18:0)_B	Negative	9	9	19.0266780954112	18.4689969291427	-0.557681166268489	0.000101333929293281	0.000521987566010741
PE(16:0/18:2);PE(16:1/18:1)_B	Negative	9	9	18.215473631314	17.8943512354487	-0.321122395865301	0.0264697203651352	0.0507449600966805
PE(16:0/20:3);PE(18:1/18:2)	Negative	9	9	16.9254489777657	16.7215327139692	-0.203916263796511	0.0732867687846766	0.118685912016682
PE(16:0/20:4)	Negative	9	9	20.4108427002749	20.1112736777149	-0.299569022560055	0.02657523869623	0.0507449600966805
PE(16:0/20:5)	Negative	9	9	18.0507327181052	17.6967622708313	-0.353970447273996	0.00540241576531796	0.013675829623062
PE(16:1/18:1)_A	Negative	9	9	17.8916004305961	17.3400171888761	-0.551583241719957	0.00137160832509375	0.0046032006667919
PE(17:0/20:4)	Negative	9	9	17.9618518445525	17.8060732777844	-0.155778566768052	0.278955675809356	0.358195259082738
PE(17:1/18:1)	Negative	9	9	16.2441598149172	15.946084152738	-0.298075662179251	0.0393067725437332	0.0690988104637849
PE(18:0/0:0)	Negative	9	9	17.2483380884883	16.5825259729419	-0.665812115546386	5.66331927621535E-06	5.22677174867375E-05
PE(18:0/18:1)	Negative	9	9	21.587048909552	21.3263322264714	-0.260716683080564	0.0588522929257615	0.0980134051357606
PE(18:0/18:2)_A;PE(18:1/18:1)_B	Negative	9	9	20.1607811880172	19.9190170332159	-0.241764154801251	0.0402006989736576	0.0703909472147443
PE(18:0/18:2)_B;PE(18:1/18:1)_C	Negative	9	9	17.2951506895717	16.9566366713023	-0.338514018269354	0.0119838322125261	0.0266775762319049
PE(18:0/20:3)_A	Negative	9	9	18.8007466622091	18.6564598906264	-0.144286771582645	0.251326391793561	0.328429473641733
PE(18:0/20:3)_B	Negative	9	9	19.2405898621031	18.6860345961717	-0.554555265931387	0.0042996070861856	0.011474252645664
PE(18:0/20:4)	Negative	9	9	22.2594931901218	22.1897186192395	-0.0697745708823454	0.637362082782277	0.69716395721617
PE(18:0/20:5)	Negative	9	9	20.3573511689498	19.982989119551	-0.37436204939881	0.00130291507871886	0.00440604106772867
PE(18:0/22:3)	Negative	9	9	17.2744130745375	16.9584625617702	-0.315950512767262	0.0271515816642661	0.0511836199032762
PE(18:0/22:4)	Negative	9	9	17.6567312645906	17.7290648820943	0.0723336175037007	0.553612824484514	0.627239082472224
PE(18:0/22:5)	Negative	9	9	16.9761595062123	16.8153642598863	-0.160795246326058	0.214808277384903	0.291009378842545
PE(18:0/22:6)	Negative	9	9	19.6869112198163	19.1049838310011	-0.581927388815225	0.000238084973791616	0.00107253733890075
PE(18:1/18:1)_A	Negative	9	9	20.3952251185551	20.1279195202493	-0.267305598305759	0.0276779564291286	0.051784692807685
PE(18:1/18:2)	Negative	9	9	17.8699233593955	17.9912096042337	0.121286244838229	0.178342456396161	0.254860805835045
PE(18:1/20:1)	Negative	9	9	16.9029157004234	16.7432334547954	-0.159682245628055	0.180702346505567	0.256574165070404
PE(18:1/20:3)_A	Negative	9	9	16.4594548933332	16.5814416329585	0.121986739625273	0.34333652780334	0.421324326362548
PE(18:1/20:3)_B	Negative	9	9	17.1419781296033	16.7785901034262	-0.363388026177044	0.0182302680150409	0.0379155339467753
PE(18:1/20:4)_A	Negative	9	9	20.3710043204722	20.2594403952433	-0.111563925228827	0.260514861821613	0.339435540549925
PE(18:1/20:4)_B	Negative	9	9	17.7632855647183	17.6620333728628	-0.101252191855485	0.239483453971424	0.316690060027883
PE(18:1/20:5)	Negative	9	9	18.2306958864559	18.1007312450337	-0.129964641422182	0.226969905890812	0.302854422619367
PE(18:1/22:1)	Negative	9	9	16.6285437911216	15.9446311840636	-0.683912607058075	0.00385726387058054	0.0105479499670813
PE(18:1/26:0)	Negative	9	9	15.4110269523472	14.3160073600757	-1.09501959227153	0.000342283994372747	0.00147215349036046
PE(20:0/20:4)	Negative	9	9	16.950494340485	16.8526309879189	-0.0978633525660971	0.346607150603182	0.42299440142482
PE(20:4/0:0)_A	Negative	9	9	16.6694233361071	16.7457156200934	0.0762922839862932	0.559185545636241	0.631109982112013
PE(20:4/0:0)_B	Negative	9	9	13.6158343296713	13.8808572420905	0.265022912419232	0.286118677731049	0.365275430071627
PE(20:4/22:0)	Negative	9	9	16.6685832497337	16.3720285871132	-0.296554662620492	0.0911211221142006	0.143144174101386
PE(20:5/0:0)	Negative	9	9	14.433243165892	14.0746738710328	-0.358569294859239	0.0289287727014108	0.0536211142540794
PE(22:6/0:0)	Negative	9	9	14.5948485294463	14.0423665160661	-0.552482013380165	0.00548995915120786	0.0137404062372039
PE(24:0/18:1)	Negative	9	9	17.5886122752784	16.6999562526579	-0.888656022620513	0.000764933745549957	0.00277758728916911
PE(O-16:0/20:4);PE(P-18:1/18:2)	Negative	9	9	17.93176686298	18.6382053233838	0.706438460403758	1.20344196511959E-05	9.35306650084172E-05
PE(O-16:0/20:5)	Negative	9	9	16.5674364243378	16.4720365615211	-0.095399862816697	0.30652440928714	0.383588455689838
PE(O-16:0/22:6)	Negative	9	9	18.2913328073856	17.9989694621183	-0.292363345267329	0.0950680708971409	0.148816803559835
PE(O-18:0/16:0)	Negative	9	9	16.6354808361449	17.6100023000587	0.974521463913828	5.80411006370941E-09	1.97786212171021E-07
PE(O-18:0/18:1)	Negative	9	9	17.9606204427483	17.6531016030033	-0.30751883974491	0.0552971768111108	0.0938568939744141
PE(O-18:0/20:4)	Negative	9	9	19.5242059573182	20.1526472211494	0.628441263831207	1.06532483367701E-05	8.73960928368361E-05
PE(O-18:0/22:4)	Negative	9	9	16.8236148751147	18.1003496852545	1.27673481013985	3.10980487897261E-05	0.000205618441997741
PE(O-18:0/22:6)	Negative	9	9	18.9513649974922	19.0183511968627	0.0669861993705048	0.633954023732574	0.69515255572656
PE(P-14:0/20:4)	Negative	9	9	15.4991257190568	15.7485751152893	0.249449396232504	0.128078487224342	0.192989013062529
PE(P-16:0/0:0)	Negative	9	9	16.2125478806657	15.3670450044789	-0.845502876186833	0.000748469281257024	0.00274026356691621
PE(P-16:0/16:0)	Negative	9	9	16.7450560873428	16.8808629852328	0.135806897889979	0.187552478273404	0.264604292595917
PE(P-16:0/16:1)	Negative	9	9	17.201115066812	16.680973896507	-0.520141170304989	0.0227024357227969	0.045714450114541
PE(P-16:0/18:1)	Negative	9	9	21.0693439465345	20.961752187215	-0.107591759319449	0.489515231196706	0.569173877743152
PE(P-16:0/18:2)	Negative	9	9	17.2962297866043	17.06988004803	-0.22634973857427	0.171038835670427	0.249244092769734
PE(P-16:0/20:3)_A	Negative	9	9	18.5053989378893	18.1741405434694	-0.331258394419969	0.0100518368930885	0.0233139463017707
PE(P-16:0/20:3)_B	Negative	9	9	17.143002898829	16.7481950970011	-0.394807801827955	0.0246511497854213	0.0485771499243944
PE(P-16:0/20:3)_C	Negative	9	9	18.776872757534	18.2675693093978	-0.509303448136163	0.0325728360119346	0.0591383866937993
PE(P-16:0/20:4)_A	Negative	9	9	16.3047673488418	16.2036838350607	-0.101083513781075	0.430353349489235	0.509750090437783
PE(P-16:0/20:4)_B	Negative	9	9	22.177250651389	22.0217727636256	-0.155477887763379	0.178445622321237	0.254860805835045
PE(P-16:0/20:5)	Negative	9	9	20.6400213805955	20.4331975545789	-0.206823826016558	0.126459512043511	0.19137265568914
PE(P-16:0/22:4)	Negative	9	9	19.2978324546276	19.4362246118751	0.13839215724752	0.298163336750696	0.376314410770821
PE(P-16:0/22:5);PE(P-18:0/20:5)	Negative	9	9	20.7801588052506	20.718913917639	-0.0612448876115456	0.64109896727521	0.69780550983518
PE(P-16:0/22:6)	Negative	9	9	21.4738063855333	20.9085081987363	-0.565298186796996	0.00346901115731504	0.00966707313563362
PE(P-17:0/18:1)	Negative	9	9	16.5135993710821	16.0818075796261	-0.431791791456019	0.00196417122494483	0.00630527429456929
PE(P-18:0/0:0)	Negative	9	9	16.9436933759231	16.0654367746598	-0.878256601263245	8.36470875137288E-05	0.000451898289860754
PE(P-18:0/16:0)	Negative	9	9	17.8279743055339	18.3444795987925	0.516505293258648	4.94745534861979E-05	0.000292229695925142
PE(P-18:0/18:1)	Negative	9	9	20.6815090934653	20.5010139134106	-0.180495180054735	0.123423412616868	0.188539902721629
PE(P-18:0/18:2)	Negative	9	9	18.2959737062485	17.892036106736	-0.403937599512528	0.0015427436501808	0.00510026445544848
PE(P-18:0/20:1)	Negative	9	9	17.6975663954579	16.9627482760648	-0.734818119393068	0.00249649855999894	0.00747262744648333
PE(P-18:0/20:3)_A	Negative	9	9	18.7313937576773	18.6220433665825	-0.109350391094744	0.336755302585032	0.41576565036434
PE(P-18:0/20:3)_B	Negative	9	9	19.0420272206245	18.6544525831535	-0.387574637470966	0.0646693808269249	0.107297886540553
PE(P-18:0/20:4)	Negative	9	9	22.2367801490399	22.2573702012507	0.020590052210777	0.879299512158644	0.899606660245449
PE(P-18:0/22:4)	Negative	9	9	19.5926455146454	19.8666566173451	0.27401110269972	0.0783786222931656	0.125803368390842
PE(P-18:0/22:5)_A	Negative	9	9	18.9664075233791	18.9346470765566	-0.0317604468225227	0.819301150596902	0.851996266935276
PE(P-18:0/22:5)_B	Negative	9	9	17.758915678508	17.5767637162984	-0.182151962209542	0.154662088498114	0.226123119487342
PE(P-18:0/22:6)	Negative	9	9	21.1706599208378	20.6590833593091	-0.511576561528721	0.0105119650668003	0.023759186349962
PE(P-18:1/18:1)	Negative	9	9	18.4199363023446	18.2604073323245	-0.159528970020132	0.274175660894417	0.353080865628566
PE(P-18:1/20:4)	Negative	9	9	20.4972707473456	20.4497953436099	-0.0474754037356899	0.616845485510867	0.679806830147537
PE(P-18:1/20:5)	Negative	9	9	19.3377237262344	19.0275465044407	-0.310177221793743	0.0178216147513945	0.0374169447150131
PE(P-18:1/22:5)	Negative	9	9	15.6476197318406	15.5207318827263	-0.126887849114313	0.514735594490741	0.595373024437071
PE(P-18:1/22:6)	Negative	9	9	19.0909970384377	18.5359137350075	-0.555083303430229	0.000220308077045301	0.00100614925908318
PE(P-20:0/0:0)	Negative	9	9	15.8918168434483	15.2352921308726	-0.656524712575707	0.000270252684477302	0.00119721939223445
PE(P-20:0/20:4)	Negative	9	9	18.160366804628	17.9280155410826	-0.232351263545466	0.0557480243662711	0.0942609724971683
PG(14:0/16:0)	Negative	9	9	11.6185630791679	12.1334671457448	0.51490406657695	0.290834321961867	0.369167921573373
PG(16:0/16:0)	Negative	9	9	13.0268033734951	13.7728631494769	0.746059775981852	0.209739898048142	0.285014646734132
PG(16:0/18:0)	Negative	9	9	13.6492054591906	14.2837024768951	0.634497017704516	0.223832264800975	0.299570070413389
PG(16:0/18:1)	Negative	9	9	18.4390218753449	17.6203042936187	-0.818717581726224	0.00124618366809707	0.00425583045475183
PG(16:0/20:4)	Negative	9	9	12.7679853828665	13.9458349012199	1.1778495183534	0.00450621001464293	0.0117426531558048
PG(16:0/22:6)	Negative	9	9	14.0948320200852	13.0796573722095	-1.01517464787565	2.21543848151729E-05	0.000158296652792284
PG(16:1/18:1)	Negative	9	9	12.0041922723529	12.4685951429361	0.464402870583207	0.0350583785198249	0.0625718114226095
PG(18:0/18:1)	Negative	9	9	16.0984057150366	16.4054762948286	0.307070579791957	0.0841489919101934	0.133612915470307
PG(18:1/22:6)_A	Negative	9	9	16.1838004430244	15.571943339027	-0.611857103997362	0.000557122130200828	0.00218411596176077
PG(18:1/22:6)_B	Negative	9	9	12.8580583829846	12.3878364529882	-0.470221929996482	0.0442567931682473	0.0768853308766022
PG(18:2/22:6)	Negative	9	9	12.9780796509398	13.1150278078276	0.136948156887733	0.313181118818068	0.390814748271561
PG(20:4/22:6)	Negative	9	9	12.8826255677591	14.1645394122591	1.28191384450007	1.67078492185539E-05	0.000125450461081684
PG(22:4/22:6)	Negative	9	9	14.17318442253	14.7978800112502	0.624695588720173	0.00346967184777821	0.00966707313563362
PG(22:6/0:0)	Negative	9	9	10.7938667648426	12.4328969907306	1.639030225888	0.000198431000233592	0.000915676386494598
PG(22:6/22:6)_A	Negative	9	9	18.3980969533051	18.1860324008726	-0.2120645524325	0.0175696362359461	0.0370635659644005
PG(22:6/22:6)_B	Negative	9	9	16.2251211593466	15.8301939077013	-0.394927251645216	0.0261766727573638	0.0504185479630964
PI(14:0/18:1);PI(16:0/16:1)	Negative	9	9	14.64841710803	14.6718905849779	0.0234734769478902	0.915581323242387	0.930281023386186
PI(16:0/16:0)	Negative	9	9	14.8223920149506	15.2226726986218	0.40028068367128	0.190649927382877	0.267134026817749
PI(16:0/18:0)	Negative	9	9	16.1407494786721	16.7125736028201	0.571824124147999	0.0667727932845222	0.109556842314975
PI(16:0/18:1);PI(16:1/18:0)_A	Negative	9	9	17.9292432591482	18.0996119111267	0.170368651978527	0.356253830210703	0.431203406511861
PI(16:0/18:2);PI(16:1/18:1)_B	Negative	9	9	15.3555016556475	15.7220732950552	0.366571639407676	0.0258050438435207	0.0501387474678933
PI(16:0/20:3)_A;PI(18:1/18:2)_B	Negative	9	9	15.1060889682554	15.390913734262	0.284824766006601	0.0763330446076813	0.122965595495283
PI(16:0/20:3)_B;PI(18:0/18:3)	Negative	9	9	15.6581710872089	15.0495383941387	-0.60863269307015	0.0156841264160244	0.0335655459048251
PI(16:0/20:4)	Negative	9	9	17.7456881977147	18.2782169435838	0.532528745869141	8.98187896636747E-06	7.50749506056753E-05
PI(16:0/20:5)	Negative	9	9	14.3040085357021	15.1699725209812	0.865963985279056	8.98774684737174E-05	0.000473633020231567
PI(16:0/22:6)	Negative	9	9	16.1683397126161	16.0071665571523	-0.161173155463828	0.429431177071623	0.509750090437783
PI(16:1/18:0)_B	Negative	9	9	15.1671338764321	14.9619464232245	-0.205187453207541	0.336929725690289	0.41576565036434
PI(16:1/18:1)_A	Negative	9	9	16.210857913284	16.2757428138965	0.0648849006124818	0.662689700569799	0.717778819932569
PI(17:0/18:1);PI(17:1/18:0)	Negative	9	9	16.0728147490525	16.5474440690544	0.474629320001912	0.0142614410666699	0.0311222580913042
PI(17:0/20:4)	Negative	9	9	15.5440412833344	16.4365108789602	0.892469595625832	7.0226228118803E-06	6.34902429727138E-05
PI(17:0/20:5)	Negative	9	9	12.4344701551566	13.5490731223637	1.1146029672071	1.75909659331639E-07	2.88622144755245E-06
PI(17:1/18:1)	Negative	9	9	14.2485860020335	14.7703111944646	0.521725192431167	0.000549813803444004	0.00218411596176077
PI(18:0/0:0)	Negative	9	9	12.4494897774239	13.5772423118423	1.12775253441839	7.23093178645609E-06	6.34968348700817E-05
PI(18:0/18:1)_A	Negative	9	9	20.0250481082758	20.1690192762785	0.143971168002733	0.272488170743125	0.35193078612013
PI(18:0/18:1)_B	Negative	9	9	15.2300226558966	14.6098079744543	-0.620214681442299	0.00547533509505764	0.0137404062372039
PI(18:0/18:2)_A;PI(18:1/18:1)_B	Negative	9	9	18.0662677611353	18.9346642891041	0.868396527968762	2.87018864386172E-05	0.000195614395266268
PI(18:0/18:2)_B	Negative	9	9	15.1564518612715	15.2058443807951	0.0493925195236037	0.814546324935706	0.849044757521219
PI(18:0/18:2)_C	Negative	9	9	15.0791854584221	14.5165533541796	-0.562632104242526	0.03257189812721	0.0591383866937993
PI(18:0/20:2)_A	Negative	9	9	16.6134855095103	16.162180482198	-0.451305027312351	0.0649679498010683	0.107391051350273
PI(18:0/20:2)_B	Negative	9	9	16.1116225274117	15.1672664108635	-0.944356116548201	0.00189391382674663	0.00616914577388793
PI(18:0/20:3)_A	Negative	9	9	19.1984406164722	19.5731446197679	0.374704003295739	0.010451604924064	0.0237439024685146
PI(18:0/20:3)_B	Negative	9	9	19.8778943460676	19.6403927036226	-0.237501642445045	0.17850687438962	0.254860805835045
PI(18:0/20:4)	Negative	9	9	21.3377467645178	21.6789912251787	0.341244460660897	0.00718303717363808	0.0171079863866756
PI(18:0/20:5)	Negative	9	9	17.8666526452251	18.6010083039909	0.73435565876581	2.27671631862144E-06	2.8016259143036E-05
PI(18:0/22:3)	Negative	9	9	17.0139273654144	16.7810715691449	-0.232855796269504	0.191154597068231	0.267134026817749
PI(18:0/22:4)	Negative	9	9	18.5064637247223	19.0478433985622	0.541379673839853	0.000307515787961443	0.00133558327516587
PI(18:0/22:5)_A;PI(20:1/20:4)	Negative	9	9	17.9803765543394	18.5329314529485	0.552554898609118	0.00018516075053514	0.000872619281777307
PI(18:0/22:5)_B	Negative	9	9	17.6350717870026	17.4695499167783	-0.165521870224307	0.243729790399879	0.320392573136933
PI(18:0/22:6)	Negative	9	9	19.0658405844237	18.9721881749105	-0.0936524095131713	0.540550908995316	0.617175393517847
PI(18:1/18:1)_A	Negative	9	9	18.7127022702832	18.8309543721807	0.118252101897475	0.267452563834466	0.346437092920083
PI(18:1/18:2)_A	Negative	9	9	16.0091735645449	17.26022011791	1.25104655336505	1.46695293021708E-07	2.59944059234467E-06
PI(18:1/20:3)	Negative	9	9	16.8473239909776	16.3251671334503	-0.522156857527332	0.0320900955078174	0.0587434392973683
PI(18:1/20:4)_A	Negative	9	9	18.8408422288799	19.4352697565499	0.594427527670037	1.414392173925E-06	1.79021638013935E-05
PI(18:1/20:4)_B	Negative	9	9	16.096191774151	16.5596435442872	0.463451770136236	6.24979589580462E-05	0.000354956356646339
PI(18:1/20:5)	Negative	9	9	15.6168490242865	16.6303648025526	1.01351577826614	7.72927078533693E-08	1.63050807519251E-06
PI(18:1/22:5)	Negative	9	9	15.1482642871454	16.0330714786884	0.884807191542998	1.8501461114623E-07	2.9271954549207E-06
PI(18:1/22:6);PI(20:3/20:4)	Negative	9	9	16.8452175366197	17.0242830784788	0.179065541859087	0.238756890233009	0.316674558003661
PI(19:0/20:4)	Negative	9	9	14.9133649171872	15.6180668439592	0.704701926771918	0.00110998866297222	0.00387116200091319
PI(20:3/20:4)	Negative	9	9	10.8718246536239	14.5457040572641	3.67387940364017	2.26269873236099E-15	7.10728719620659E-13
PI(20:4/20:4)	Negative	9	9	10.3380764524183	13.5368745177467	3.19879806532831	9.5908542756713E-14	1.41624948137413E-11
PI(20:4/22:6)	Negative	9	9	10.99588843228	14.8093901458354	3.8135017135554	3.20870753779079E-15	7.10728719620659E-13
PI(29:5)	Negative	9	9	15.1839691358688	15.7122718813398	0.528302745471015	0.000113956880300887	0.000567223572733629
PI(42:9)	Negative	9	9	10.90504455405	15.2089388029473	4.30389424889733	1.07250507032177E-11	7.91866243587572E-10
PS(16:0/16:1)	Negative	9	9	13.5305123460295	11.9191605422348	-1.61135180379462	5.51179203490007E-08	1.34640815566537E-06
PS(16:0/18:1)_A	Negative	9	9	16.6879063246316	15.8059791765461	-0.881927148085523	4.33331419327804E-05	0.000270374392622841
PS(16:0/18:1)_B;PS(16:1/18:0)	Negative	9	9	16.8210367601453	16.4407660174229	-0.380270742722403	0.0242882392187169	0.0484670719544667
PS(18:0/18:1)_A	Negative	9	9	18.3415241848318	18.2084085540959	-0.133115630735942	0.486184295672319	0.566788534165361
PS(18:0/18:1)_B	Negative	9	9	17.7284891857332	17.4778899376133	-0.250599248119885	0.152430830029128	0.223598866565907
PS(18:0/18:2);PS(18:1/18:1)	Negative	9	9	16.6096429310864	16.6003791933093	-0.00926373777708108	0.955494471573119	0.959827779834222
PS(18:0/20:3)	Negative	9	9	15.6911486332103	15.7600236514596	0.0688750182493173	0.689547266986126	0.739635446186087
PS(18:0/20:4)	Negative	9	9	17.3758256484403	18.5279177968454	1.15209214840513	1.23177488162386E-07	2.37250553286683E-06
PS(18:0/20:5)	Negative	9	9	14.3452387505165	15.2898044295651	0.944565679048512	3.49677460587095E-06	3.77822231805081E-05
PS(18:0/22:6)	Negative	9	9	15.7363489609259	14.754041684787	-0.982307276138879	3.95865005715929E-05	0.000254156808017618
PS(18:1/18:1)_A	Negative	9	9	15.7069568989145	15.1559448051366	-0.551012093777915	0.00437726945777376	0.0114979548750745
PS(18:1/20:4)	Negative	9	9	13.1953325447194	14.4743584562072	1.27902591148786	1.88727994578594E-09	6.96720846652642E-08
carnitine(16:0)	Positive	9	9	17.5660238658608	17.4680028990136	-0.0980209668472255	0.793387344996173	0.832868705766125
CE(18:2)	Positive	9	9	13.6480258964827	14.6399119070445	0.991886010561836	2.99800863228099E-06	3.32029456025119E-05
CE(20:3)	Positive	9	9	13.6949969883311	14.7372300191372	1.04223303080601	4.2178797628882E-06	4.2466380339988E-05
CE(20:4)	Positive	9	9	14.8520150031766	15.9555086228069	1.10349361963028	2.21077528586428E-07	3.26457817212626E-06
CE(22:4)	Positive	9	9	14.3182288830621	15.9357023421061	1.61747345904393	0.000457046778204125	0.00185753874077456
CE(22:5)	Positive	9	9	15.9080108649812	17.1645775175881	1.25656665260694	0.000434039571043375	0.00178036601826125
CE(22:6)	Positive	9	9	18.7254055595954	18.7337440900208	0.00833853042534904	0.950752942744555	0.957235349172359
Cer(d18:0/0:0)	Positive	9	9	14.238098062805	14.7142930615871	0.476194998782052	0.428604521918442	0.509750090437783
DG(14:0/18:1/0:0);DG(16:0/16:1/0:0)	Positive	9	9	17.1394114428863	16.7014027556507	-0.43800868723565	0.00233161342172444	0.00717294962377726
DG(16:0/0:0/16:0)	Positive	9	9	18.4712785047305	18.0007499876436	-0.470528517086891	9.08776675387882E-05	0.000473633020231567
DG(16:0/16:1/0:0)	Positive	9	9	16.9762657510644	16.2546582439072	-0.721607507157186	0.000576409428773029	0.00222042936475175
DG(16:0/18:0/0:0)	Positive	9	9	19.3995495487344	19.3628647399168	-0.0366848088176124	0.775392657696414	0.817854636570266
DG(16:0/18:1/0:0)	Positive	9	9	20.2616436752774	19.9296552898056	-0.331988385471798	0.0349940987958943	0.0625718114226095
DG(16:0/20:1/0:0);DG(18:0/18:1/0:0)	Positive	9	9	19.1843256901876	19.0920383267834	-0.092287363404186	0.428638607043619	0.509750090437783
DG(16:0/20:4/0:0)	Positive	9	9	15.908458218511	16.6692004813958	0.76074226288485	0.00258661839637752	0.00763914633063494
DG(16:0/22:4/0:0);DG(18:1/20:3/0:0)	Positive	9	9	16.0493004130438	16.2423400634834	0.193039650439531	0.0981529155945589	0.152567514415402
DG(16:0/22:5/0:0);DG(18:1/20:4/0:0)	Positive	9	9	17.31586800006	18.0009199311109	0.685051931050904	0.00489123845152585	0.0125249632024621
DG(16:0/22:6/0:0)	Positive	9	9	18.7356304556063	18.9063774774006	0.170747021794283	0.223549704741467	0.299570070413389
DG(18:0/0:0/18:0)	Positive	9	9	17.9187008428541	18.154841917005	0.23614107415088	0.199034162770165	0.273826503438457
DG(18:0/18:2/0:0)	Positive	9	9	17.8452895807091	17.8865264211618	0.0412368404526196	0.719519288136284	0.768065167817768
DG(18:0/20:3/0:0)	Positive	9	9	16.0784470497297	15.0744733833237	-1.00397366640597	0.00124888929823417	0.00425583045475183
DG(18:0/20:4/0:0)	Positive	9	9	17.4707695687454	17.9281824049677	0.457412836222263	0.0173165257797621	0.036704406317869
DG(18:0/22:5/0:0)	Positive	9	9	15.6175459127317	16.4644349631853	0.846889050453568	1.98984722318351E-05	0.000144508577027917
DG(18:0/22:6/0:0)	Positive	9	9	17.7655067813426	17.825761028375	0.060254247032405	0.582387271176537	0.65150899275557
DG(18:1/0:0/18:1)	Positive	9	9	19.2881103580736	19.1229417235626	-0.165168634511036	0.172468795239132	0.250503856691592
DG(18:1/18:2/0:0)	Positive	9	9	16.93855328641	17.670894420245	0.732341133835001	8.88063973259305E-05	0.000473633020231567
DG(18:1/26:1)	Positive	9	9	14.3399158206102	13.4565452046134	-0.883370615996855	7.61338666243771E-05	0.000421591286432488
HexCer(d18:0/22:0)	Positive	9	9	15.2721480723796	17.9052853197247	2.63313724734508	2.69054150850593E-11	1.70272841181161E-09
HexCer(d18:0/24:0)	Positive	9	9	15.3789862172022	17.3349792202598	1.95599300305761	5.77466251865509E-08	1.34640815566537E-06
HexCer(d18:0/24:1)	Positive	9	9	13.7131264210394	16.2954598678725	2.58233344683308	2.58410891410827E-12	2.28952049789992E-10
HexCer(d18:1/16:0)	Positive	9	9	16.9334495534471	17.6646414476554	0.731191894208276	0.000287415691333666	0.00126064506198826
HexCer(d18:1/24:0)	Positive	9	9	19.8357527614678	20.0128496080124	0.177096846544626	0.241649488273794	0.318603343170508
HexCer(d18:1/24:1)_A	Positive	9	9	17.8907070112199	18.7386282853503	0.847921274130395	0.000108793417550293	0.000553971080169882
HexCer(d18:1/24:1)_B	Positive	9	9	17.9376145255904	18.0298779228899	0.0922633972995258	0.479598643579261	0.560586277323516
PC(0:0/16:0)_A	Positive	9	9	16.161890339175	16.2414638980175	0.0795735588425247	0.732592534992264	0.780140608176858
PC(0:0/16:0)_B	Positive	9	9	19.9905664886791	19.7764058322574	-0.214160656421729	0.202607145358531	0.277021498129103
PC(0:0/18:0)_A	Positive	9	9	15.9338111378892	16.8490737274913	0.915262589602086	3.6625127716408E-05	0.000238601934976011
PC(0:0/18:0)_B	Positive	9	9	20.423768657508	20.8704691440374	0.446700486529416	0.00480080858454657	0.012437182473416
PC(0:0/18:1)_A	Positive	9	9	16.2096833066402	16.1593523378915	-0.0503309687486366	0.840780089771224	0.869410170845967
PC(0:0/18:1)_B	Positive	9	9	17.0040470149869	16.5390249184164	-0.465022096570486	0.0310168665912633	0.0570144062237745
PC(0:0/20:4)	Positive	9	9	14.850078795021	15.7025978796352	0.85251908461425	0.000417292840049196	0.00173098915080226
PC(14:0/14:0)	Positive	9	9	19.9072774768527	19.4636541143779	-0.443623362474732	0.00417709839343032	0.0112148762926644
PC(14:0/15:0)	Positive	9	9	19.4691659097418	19.3201226354828	-0.149043274258957	0.140734269794882	0.209916772791692
PC(14:0/16:0)_A	Positive	9	9	16.7557681553328	16.7799405122457	0.0241723569129096	0.807701054124234	0.844856828542792
PC(14:0/16:0)_B	Positive	9	9	23.2975253653903	23.2336257190601	-0.0638996463302357	0.630179382579629	0.6927282046719
PC(14:0/16:1)_A	Positive	9	9	19.3564718379641	18.9872542248102	-0.369217613153914	0.0102412490805944	0.0235071157653022
PC(14:0/16:1)_B	Positive	9	9	19.1390399106247	19.0622013397762	-0.0768385708485155	0.537953243537819	0.615796606943809
PC(14:0/16:1)_C	Positive	9	9	19.3850742620279	18.703156381566	-0.68191788046197	0.00345228351866084	0.00966707313563362
PC(14:0/16:1)_D;PC(14:1/16:0)	Positive	9	9	17.1678743483194	16.7620785731966	-0.405795775122772	0.00680890673891091	0.0166126672033308
PC(14:0/20:4)	Positive	9	9	18.0043079652857	18.2278110038272	0.223503038541509	0.0338542706444428	0.0609652109572689
PC(14:0/20:5)	Positive	9	9	16.0301846940526	16.0486987786038	0.018514084551228	0.870938145747118	0.895187003633349
PC(14:0/22:5);PC(16:1/20:4)	Positive	9	9	18.2401448372961	18.2663007479272	0.0261559106311116	0.833092692932951	0.864309280958542
PC(14:0/22:6)	Positive	9	9	17.847852563037	19.1381146559658	1.29026209292885	9.14986930766937E-08	1.84245095604433E-06
PC(15:0/16:0)_A	Positive	9	9	18.2866584932307	18.3019325534946	0.0152740602638774	0.873443457848843	0.895683916266291
PC(15:0/16:0)_B	Positive	9	9	21.3909321424641	21.759843351472	0.368911209007939	0.00576967866759022	0.0142791488812428
PC(15:0/16:1)_A;PC(14:0/17:1)	Positive	9	9	18.7073358617294	18.5949725605028	-0.112363301226654	0.230972611888612	0.307269871071036
PC(15:0/16:1)_B;PC(15:1/16:0)_A	Positive	9	9	18.8716087799865	18.7089080768159	-0.162700703170656	0.18193734706186	0.257502379387872
PC(15:0/16:1)_C;PC(15:1/16:0)_B	Positive	9	9	18.8229889979981	18.2489322790785	-0.574056718919558	0.000167679835967621	0.000799504454383733
PC(15:0/18:1);PC(16:0/17:1)	Positive	9	9	22.3323712438264	22.1258777573619	-0.206493486464516	0.116432781808401	0.179720286902862
PC(15:0/18:2);PC(16:1/17:1)_B	Positive	9	9	18.3180549717876	18.2099866182962	-0.108068353491389	0.408135880636818	0.490434857026044
PC(15:0/20:4)	Positive	9	9	17.3193957284414	17.8133114376896	0.493915709248213	0.0246100510682688	0.0485771499243944
PC(15:0/22:6)	Positive	9	9	15.3928120839441	16.5531699426377	1.1603578586936	2.01084426235425E-07	3.07173795938943E-06
PC(16:0/16:0)_A	Positive	9	9	19.0522900515785	19.0862015124017	0.0339114608231935	0.747940408388759	0.792673686402441
PC(16:0/16:0)_B	Positive	9	9	24.0378962082665	24.4549678403136	0.417071632047106	0.00258372924953867	0.00763914633063494
PC(16:0/16:1)_A;PC(14:0/18:1)	Positive	9	9	23.1156131668809	22.912990046291	-0.202623120589937	0.126573788074307	0.19137265568914
PC(16:0/16:1)_B	Positive	9	9	23.1077560472777	23.032225810935	-0.0755302363426946	0.46267583954472	0.543674792886766
PC(16:0/16:1)_C	Positive	9	9	23.1696162164315	22.6082260949558	-0.561390121475722	0.00651451241759736	0.0160329388944202
PC(16:0/16:1)_D	Positive	9	9	20.2990233639031	19.7707341531026	-0.528289210800494	0.00291822075732266	0.00834046319673509
PC(16:0/17:0)_A	Positive	9	9	19.5509860633961	19.8243590227072	0.273372959311111	0.00484198628677109	0.0124709297967418
PC(16:0/17:0)_B	Positive	9	9	20.3175088984587	21.2582147856295	0.940705887170736	4.52101227108537E-08	1.17812260946519E-06
PC(16:0/18:0)	Positive	9	9	22.917319468908	23.5422600803829	0.624940611474892	0.000710897290172278	0.00262439582955266
PC(16:0/18:1)_A	Positive	9	9	25.6499978089165	25.4658582299294	-0.18413957898711	0.194730857395866	0.270425610740968
PC(16:0/18:1)_B	Positive	9	9	21.849666694843	21.6668430039657	-0.182823690877275	0.295070392988623	0.373474811697028
PC(16:0/18:3)_A	Positive	9	9	19.0137330396094	18.6948746664137	-0.318858373195708	0.0217378799026823	0.0441737651233406
PC(16:0/18:3)_B	Positive	9	9	18.5065537891797	18.5267081486122	0.0201543594325314	0.808621434090618	0.844856828542792
PC(16:0/19:1);PC(17:0/18:1)	Positive	9	9	22.0263071156837	22.1729345620862	0.146627446402532	0.335372010037862	0.41576565036434
PC(16:0/20:0);PC(18:0/18:0)	Positive	9	9	18.9829227606538	19.8711969542744	0.88827419362057	5.09035663463128E-05	0.000296714209097587
PC(16:0/20:3)_B	Positive	9	9	19.576746392007	18.7829163297184	-0.793830062288644	0.000160670376417302	0.000782164579701811
PC(16:0/20:4)_A	Positive	9	9	23.0311461195672	23.1494925594094	0.118346439842224	0.305782550310947	0.383588455689838
PC(16:0/20:4)_B	Positive	9	9	18.7033668770283	18.7563593997713	0.0529925227429184	0.667619253982314	0.721354462229672
PC(16:0/20:5)	Positive	9	9	21.3754144765675	21.3276469571749	-0.0477675193925396	0.676944066847887	0.72787917867382
PC(16:0/22:1);PC(18:0/20:1)	Positive	9	9	18.6473092380909	18.2243035736484	-0.42300566444248	0.083110394938767	0.132438507042712
PC(16:0/22:4)	Positive	9	9	19.8003595985414	20.4763304723837	0.675970873842265	0.000112182884617462	0.00056473883960836
PC(16:0/22:6)_A	Positive	9	9	21.2514082338912	22.12004585235	0.868637618458768	8.30761791175379E-06	7.07745141328256E-05
PC(16:0/22:6)_B	Positive	9	9	21.8069582561031	21.3507106192695	-0.456247636833569	0.000194772276853505	0.00090825388048529
PC(16:0/24:0)	Positive	9	9	15.9603961398285	15.4761963568405	-0.484199782988	0.0278065554441669	0.051784692807685
PC(16:0/24:1)	Positive	9	9	17.5383221327785	17.0089919819561	-0.529330150822303	0.00939891969196205	0.0219143232817852
PC(16:0/26:0)	Positive	9	9	16.4705291122332	15.6873452456451	-0.783183866588065	0.00702847144569872	0.0168303397321326
PC(16:0/26:2);PC(18:1/24:1)	Positive	9	9	17.9599931363273	17.3155685692986	-0.644424567028649	0.00274957906841315	0.00796119952488251
PC(16:0/O-16:0)	Positive	9	9	22.0947456014623	22.1845522957362	0.0898066942738437	0.581952845938249	0.65150899275557
PC(16:1/16:1)_A	Positive	9	9	17.8478968798462	17.2067388039385	-0.641158075907737	0.00139935962915041	0.00466102493017769
PC(16:1/16:1)_B;PC(14:0/18:2)	Positive	9	9	19.3975210666891	19.0840389429289	-0.31348212376016	0.109757996360619	0.170009763593547
PC(16:1/16:1)_C	Positive	9	9	18.8624462280115	18.6973324353172	-0.16511379269435	0.287326772641881	0.365763678966532
PC(16:1/16:1)_D	Positive	9	9	18.2528264742923	17.4515049374271	-0.801321536865266	0.00558904756196983	0.0139098206177114
PC(16:1/17:1)_A	Positive	9	9	17.6742634700524	17.4074626845089	-0.26680078554349	0.0567250311465554	0.0951863212042577
PC(16:1/18:1)_A	Positive	9	9	21.931373318153	21.7182249742253	-0.213148343927653	0.145705316217144	0.21444337237274
PC(16:1/18:1)_B;PC(16:0/18:2)	Positive	9	9	23.6434641381053	23.5704694346376	-0.0729947034676536	0.559878607155804	0.631109982112013
PC(16:1/18:2)	Positive	9	9	18.3966389639158	18.8677094326045	0.471070468688716	0.000900456842236309	0.00321695468637649
PC(16:1/20:5)_A	Positive	9	9	16.2565192133979	16.0330529838395	-0.223466229558416	0.01812780907466	0.0378802802833698
PC(16:1/20:5)_B	Positive	9	9	15.4899104749815	15.8544215226898	0.364511047708281	0.00273235491852271	0.00796119952488251
PC(16:1/22:6)	Positive	9	9	17.5336851366581	18.5422161848366	1.00853104817848	2.66522262010684E-05	0.00018448337823552
PC(16:2/16:0)_A	Positive	9	9	18.1087573055368	17.5617309395689	-0.547026365967943	0.00413899430955452	0.0111803321898332
PC(16:2/16:0)_B	Positive	9	9	20.3663749539634	20.0297540301274	-0.336620923835946	0.00207453310144026	0.00656441545670026
PC(16:3/16:0)	Positive	9	9	16.1218722454086	15.596267771032	-0.525604474376574	0.00036047503080783	0.00153548498699874
PC(17:0/0:0)	Positive	9	9	15.9026432918154	16.1247605703261	0.222117278510635	0.21873892743591	0.295179790616943
PC(17:0/18:1)_A	Positive	9	9	19.8611305440716	19.8350446390534	-0.0260859050182425	0.841934454385823	0.869410170845967
PC(17:0/20:4)	Positive	9	9	18.9047122139212	19.3913352759373	0.48662306201613	0.0270758754254232	0.0511836199032762
PC(17:0/20:5)	Positive	9	9	16.8924136987214	17.1015810680078	0.209167369286389	0.2656485151894	0.345109361375086
PC(17:0/22:6)	Positive	9	9	17.7780956748978	17.4868744763051	-0.291221198592731	0.0189094625706483	0.0391443547607346
PC(17:1/18:1)	Positive	9	9	20.9557845507422	20.7651408171907	-0.190643733551444	0.194633807388568	0.270425610740968
PC(17:1/18:2)	Positive	9	9	17.3323730447002	17.6425224526556	0.310149407955481	0.00686256907045041	0.0166126672033308
PC(17:1/20:4)	Positive	9	9	17.6578978265283	18.0204461060411	0.362548279512737	0.0387415258899503	0.0683764779651314
PC(17:1/22:6)	Positive	9	9	15.8873969664054	17.1891514865652	1.30175452015979	1.0636741311747E-08	3.36576885793139E-07
PC(18:0/18:1)	Positive	9	9	23.973246882032	24.1183320615126	0.14508517948058	0.362101454229077	0.437087041480875
PC(18:0/18:2);PC(18:1/18:1)_B	Positive	9	9	22.6789524826051	22.7700809493845	0.0911284667793966	0.433906115812787	0.512587758146839
PC(18:0/20:3)_A	Positive	9	9	20.7698184721689	20.9885323409622	0.218713868793235	0.121190837251136	0.18577003772406
PC(18:0/20:3)_B	Positive	9	9	19.4797448644115	19.0162410530592	-0.463503811352324	0.0491934631721084	0.0847965143394708
PC(18:0/20:4)	Positive	9	9	22.7309154026376	23.1967738116985	0.46585840906089	0.00511535135323584	0.0130235669510545
PC(18:0/22:4)	Positive	9	9	19.1220978146706	19.6252054641396	0.503107649469008	0.00273836067071444	0.00796119952488251
PC(18:0/22:5)_A;PC(20:1/20:4)	Positive	9	9	20.2273207890608	20.888805984242	0.661485195181178	1.38298351554678E-05	0.000105631327135728
PC(18:0/22:5)_B	Positive	9	9	17.8318910487865	17.9160757129824	0.0841846641958807	0.549959908336709	0.624698049726056
PC(18:0/22:6)	Positive	9	9	21.4187374750651	21.3610016038218	-0.0577358712433346	0.612552603885767	0.678402008803486
PC(18:1/18:1)_A	Positive	9	9	24.3451167664187	24.2067060584876	-0.138410707931082	0.349378933138835	0.42481055027575
PC(18:1/18:2)	Positive	9	9	22.3053305733801	22.4264399006597	0.121109327279618	0.350013207337808	0.42481055027575
PC(18:1/18:2);PC(16:0/20:3)_A	Positive	9	9	21.4442479611097	21.4596883067234	0.015440345613663	0.883817777972458	0.902145796409675
PC(18:1/19:1)	Positive	9	9	20.0721429350143	19.8764789364742	-0.195663998540131	0.177549577981493	0.254860805835045
PC(18:1/20:1)	Positive	9	9	20.5696024083451	20.2987802299662	-0.270822178378896	0.0857770635119005	0.135228609024099
PC(18:1/20:3)	Positive	9	9	20.2447872188644	20.5537251951044	0.30893797623998	0.0351701603707218	0.0625718114226095
PC(18:1/20:4);PC(16:0/22:5)	Positive	9	9	22.0985504788447	22.6007172100126	0.502166731167962	0.00190800558841447	0.00616968230414313
PC(18:1/20:5)	Positive	9	9	20.3437978707237	20.3594050113032	0.0156071405795108	0.859740795102275	0.885732958675134
PC(18:1/22:1);PC(20:1/20:1)	Positive	9	9	17.9474372891913	17.3246760858452	-0.622761203346071	0.00811242272964134	0.0192181993007011
PC(18:1/22:2)	Positive	9	9	17.5242136016028	17.2080790574737	-0.316134544129052	0.0706896218937916	0.115130523893197
PC(18:1/22:5)	Positive	9	9	20.2726733195831	21.1668820924163	0.894208772833134	2.11556187671003E-08	5.8574619461409E-07
PC(18:1/22:6)	Positive	9	9	20.6963190682466	21.5795315281832	0.883212459936566	2.28145651584784E-05	0.000160426228019142
PC(18:1/24:0);PC(16:0/26:1)	Positive	9	9	17.3262088690828	16.7154615592059	-0.610747309876917	0.00360643037029295	0.00998530408774859
PC(18:1/26:0)	Positive	9	9	17.1831205161946	16.2407867182601	-0.942333797934493	0.00182591506248338	0.00599170646429732
PC(18:1/26:1)	Positive	9	9	17.3799270026336	16.7854905451145	-0.59443645751912	0.0134773768558088	0.0297038703836981
PC(18:2/20:4)	Positive	9	9	17.7720895242792	18.5177896973277	0.745700173048421	0.000167841792906743	0.000799504454383733
PC(18:2/22:5)	Positive	9	9	15.7303049015207	17.8030487236906	2.07274382216983	1.2970969356557E-07	2.39422476039781E-06
PC(19:0/0:0)	Positive	9	9	15.0902058115645	15.4309961746547	0.340790363090273	0.0504714768090697	0.0866622644434802
PC(19:1/20:4)	Positive	9	9	17.7319110918869	18.0936357120873	0.361724620200372	0.0155233725871912	0.0333827866802218
PC(20:0/0:0)	Positive	9	9	15.2733534124987	15.2711059311366	-0.00224748136202984	0.982024567665914	0.984246342705882
PC(20:0/20:4)	Positive	9	9	17.2141408093616	16.9550539821879	-0.259086827173655	0.0415044538903052	0.0723876892653747
PC(20:1/0:0)	Positive	9	9	14.6384700257378	14.1382654363912	-0.500204589346609	0.00202641160828875	0.0064582758451217
PC(20:3/20:4)	Positive	9	9	17.1575888330836	18.1810674925604	1.02347865947683	4.13581244403188E-06	4.2466380339988E-05
PC(20:4/22:6)	Positive	9	9	17.2495818926688	18.6404605547228	1.39087866205401	1.44974736977307E-09	5.83852804372244E-08
PC(20:4/P-18:1)	Positive	9	9	19.8496446473402	20.9039106128222	1.05426596548203	1.70899636818101E-07	2.88622144755245E-06
PC(20:5/22:6)	Positive	9	9	15.8522380858138	16.3956825618623	0.543444476048551	0.00401597420194938	0.0109145801930281
PC(22:6/22:6)	Positive	9	9	16.0195831056084	16.6428558355716	0.623272729963187	4.77597638449262E-05	0.000288533744699396
PC(38:2)	Positive	9	9	19.5307258806052	19.1860058355252	-0.344720045080022	0.130948008307975	0.196643958238756
PC(40:5)	Positive	9	9	18.4658278366471	19.5668868994149	1.10105906276786	4.16921879639748E-05	0.00026385198954344
PC(42:9)	Positive	9	9	17.6764374542788	19.3216067833773	1.64516932909854	5.46933290984858E-05	0.00031466421806012
PC(44:7)	Positive	9	9	18.0780378148421	18.0438522985423	-0.0341855162997868	0.786164552102305	0.827246785228791
PC(O-16:0/14:0)	Positive	9	9	20.6298289649361	20.3541555162565	-0.275673448679564	0.0336596541105249	0.0608621500855613
PC(O-16:0/16:1)_A	Positive	9	9	19.7662702997798	19.2372211444759	-0.52904915530395	0.00895342431251513	0.0209860686266889
PC(O-16:0/16:1)_B	Positive	9	9	20.4925841885313	19.7573171385362	-0.735267049995049	0.00243955157104893	0.00740220099982654
PC(O-16:0/18:2)	Positive	9	9	19.3482616979239	18.9948876985925	-0.353373999331342	0.0101339165647936	0.0233819012406435
PC(O-18:0/0:0)	Positive	9	9	16.9664010788391	15.8485557901571	-1.11784528868204	6.97500710629378E-08	1.54496407404407E-06
PC(O-18:0/16:0)	Positive	9	9	21.6160004736334	21.6750613649709	0.0590608913375437	0.70465319153553	0.754012956159999
PC(O-18:0/18:1)	Positive	9	9	21.0786041676856	20.4359616542734	-0.642642513412224	0.00298504170179949	0.00847675303780239
PC(O-18:0/20:1)	Positive	9	9	17.0404595478852	16.4167847263987	-0.623674821486443	0.0151677576292707	0.032777154291546
PC(O-18:0/22:4)	Positive	9	9	17.4108336797779	18.0664240060796	0.655590326301708	4.65194059113197E-05	0.000286223566926592
PC(O-18:0/22:5)	Positive	9	9	19.1797103741269	19.8696180040115	0.689907629884585	0.000649092052164511	0.00243684558566846
PC(O-18:0/22:6)	Positive	9	9	20.4059000699629	20.2216390249177	-0.184261045045171	0.244700171989012	0.3207164976069
PC(O-18:1/16:0);PC(P-18:0/16:0)	Positive	9	9	22.4817364261241	22.4114112167239	-0.0703252094001607	0.593553834628396	0.662328334358639
PC(O-18:1/20:4);PC(P-18:0/20:4)	Positive	9	9	21.2405982017553	21.6199201135092	0.379321911753921	0.00247888783638766	0.00747038987428389
PC(P-16:0/16:0)	Positive	9	9	21.8008810521881	21.7925972170702	-0.00828383511783672	0.937722190234874	0.946266355977333
PC(P-16:0/16:1)	Positive	9	9	19.2687151353082	18.8727698758492	-0.395945259459066	0.0565128136566089	0.0951863212042577
PC(P-16:0/18:1)	Positive	9	9	21.6436147737167	21.4473778822488	-0.196236891467895	0.219219302738091	0.295179790616943
PC(P-16:0/20:4)	Positive	9	9	20.8537324375814	21.914694344907	1.06096190732565	5.30217841955209E-07	7.34020324956743E-06
PC(P-18:0/20:4)	Positive	9	9	20.7836920195937	21.8023981241141	1.01870610452042	5.65970845836864E-06	5.22677174867375E-05
PC(P-18:0/20:5)	Positive	9	9	18.2637643779401	18.7837850834826	0.520020705542534	6.84565351341637E-05	0.000383876519802969
PC(P-18:0/22:6)_A	Positive	9	9	19.333144677902	18.965981523614	-0.367163154287958	0.00232602126356106	0.00717294962377726
PC(P-18:0/22:6)_B	Positive	9	9	19.5346718240084	19.8397786410109	0.305106817002478	0.0246723673430897	0.0485771499243944
SM(d16:1/24:1)	Positive	9	9	18.7024281589786	19.0750247036593	0.372596544680758	0.0249308702938597	0.0488689183193798
SM(d17:1/16:0)	Positive	9	9	20.1938740876553	19.8974638520306	-0.296410235624688	0.0103794101374508	0.0237014365509831
SM(d18:1/14:0);SM(d16:1/16:0)	Positive	9	9	20.2083742065533	20.071503918884	-0.13687028766935	0.141904367932252	0.210951795281837
SM(d18:1/16:0)_A	Positive	9	9	17.4415519313761	17.1843893460134	-0.257162585362649	0.0191636310902818	0.0394859933627667
SM(d18:1/16:0)_B	Positive	9	9	23.7217095878605	23.6674179780532	-0.0542916098073706	0.600846871669237	0.66710567456008
SM(d18:1/17:0)	Positive	9	9	19.2470864389265	19.3184425387201	0.0713560997935356	0.517693938522801	0.597235455118753
SM(d18:1/18:0)	Positive	9	9	20.7232393629216	20.840389248197	0.117149885275361	0.120748140197819	0.185734118429284
SM(d18:1/20:0)	Positive	9	9	19.4543643149608	19.8910043033859	0.436639988425094	0.000890445734751913	0.00320705252435038
SM(d18:1/22:0)	Positive	9	9	22.7288779516358	22.813834240603	0.0849562889672167	0.61689017092395	0.679806830147537
SM(d18:1/23:0)	Positive	9	9	21.1022223106964	20.8974299438954	-0.204792366800962	0.144250118941365	0.213009342303415
SM(d18:1/24:0)	Positive	9	9	23.045909007921	22.8270186807867	-0.21889032713427	0.196818134579284	0.272470105058197
SM(d18:1/24:1)	Positive	9	9	23.2842450016898	23.2327562852207	-0.0514887164691248	0.742723743696762	0.78903265817186
SM(d18:1/24:2)_A;SM(d18:2/24:1)	Positive	9	9	21.1066631146372	21.0415821745819	-0.0650809400553506	0.59712919366614	0.664643800990201
SM(d18:1/24:2)_B	Positive	9	9	19.4489429147209	19.3831207289166	-0.0658221858042572	0.650134858863204	0.705906231559802
SM(d18:1/25:0)	Positive	9	9	18.6937622713445	18.4748863263914	-0.218875944953174	0.189621862546582	0.266674555898844
SM(d18:1/25:1)	Positive	9	9	19.3639916803696	19.1960060204881	-0.167985659881438	0.0960500954577703	0.149824620731663
SM(d18:1/26:0)	Positive	9	9	18.8462848247079	18.7170251218083	-0.129259702899553	0.408511201450587	0.490434857026044
SM(d18:1/26:1)	Positive	9	9	19.4721208481577	19.6851323410062	0.213011492848517	0.143873028992082	0.213009342303415
SM(d18:2/16:0)_A	Positive	9	9	20.5803809338577	20.2952285830982	-0.285152350759541	0.00434169615105669	0.0114979548750745
SM(d18:2/16:0)_B;SM(d18:1/16:1)	Positive	9	9	17.451153117257	17.236539158258	-0.214613958998992	0.0308701663406934	0.0569811820371966
SM(d18:2/18:0)	Positive	9	9	18.377688353588	18.2583754956779	-0.119312857910058	0.342861568921696	0.421324326362548
SM(d18:2/22:0)	Positive	9	9	19.83854739103	19.915992182284	0.0774447912539619	0.519900209789038	0.598222838796218
SM(d18:2/24:0)	Positive	9	9	21.3503144954111	21.292207465196	-0.0581070302150685	0.674551697508811	0.727071537704144
SM(d32:0)	Positive	9	9	17.5085191820185	18.1270972968933	0.618578114874809	2.90655714034813E-06	3.30155080301083E-05
SM(d34:0)	Positive	9	9	22.2535705183325	22.4931000422919	0.239529523959344	0.0551594668845234	0.0938568939744141
SM(d36:0)	Positive	9	9	19.0602965683765	20.0916208411218	1.03132427274529	2.45228895901014E-06	2.93611894281484E-05
SM(d38:0)	Positive	9	9	17.6432857009301	18.7301813467968	1.08689564586674	7.31001936427577E-06	6.34968348700817E-05
SM(d40:0)	Positive	9	9	19.7667219903538	20.4668948214324	0.700172831078592	0.000569399688060543	0.00221266720886685
SM(d41:0)	Positive	9	9	16.4393628327237	16.9017008326167	0.462337999893045	0.00278725962996279	0.00801789620826959
SM(d42:0)	Positive	9	9	18.8159495004441	19.3604324820344	0.544482981590333	0.00240792867171738	0.00735663725221242
SM(d42:1)	Positive	9	9	19.9085650179164	20.4854078648951	0.576842846978689	0.000415841206735414	0.00173098915080226
SM(d44:2)	Positive	9	9	17.2101328741103	17.0324965601706	-0.177636313939702	0.198772020346155	0.273826503438457
SM(d44:3)	Positive	9	9	17.9638689218897	18.2248331793075	0.26096425741786	0.0660615044641413	0.108792737834999
TG(14:0/16:0/16:0)	Positive	9	9	14.3264543642157	14.1629705370571	-0.163483827158608	0.474416731847372	0.555996328593613
TG(14:0/16:0/18:1);TG(16:0/16:0/16:1)	Positive	9	9	15.6348089446481	15.6378158012045	0.00300685655645461	0.988997271104852	0.988997271104852
TG(14:0/16:0/22:6)	Positive	9	9	15.3557617946612	15.6740528183148	0.318291023653605	0.0810057242831054	0.1295506709654
TG(14:0/18:1/18:1);TG(16:0/16:1/18:1)	Positive	9	9	16.3802108019604	16.3965411896891	0.0163303877286514	0.925877612431127	0.936446991568468
TG(14:0/18:1/22:6);TG(16:0/16:1/22:6)	Positive	9	9	16.3327401449751	16.769248722222	0.436508577246915	0.0139703938949641	0.0306380420567777
TG(14:0/22:6/22:6)	Positive	9	9	13.3080451340037	14.0490595419945	0.741014407990809	0.0199378302004682	0.0408910128648491
TG(16:0/16:0/16:0);TG(14:0/16:0/18:0)	Positive	9	9	16.2436554273092	15.757041781251	-0.486613646058189	0.00684236059019012	0.0166126672033308
TG(16:0/16:0/18:0)	Positive	9	9	16.6866842890021	16.5418985491867	-0.14478573981537	0.304475461648137	0.383189288381037
TG(16:0/16:0/18:1)	Positive	9	9	17.6867047196069	17.5906757638307	-0.0960289557761904	0.532213474318319	0.610804583220247
TG(16:0/16:0/22:5);TG(16:0/18:1/20:4)	Positive	9	9	15.680721439863	16.9991192482256	1.31839780836263	4.0129319486568E-07	5.73460920404826E-06
TG(16:0/16:0/22:6)	Positive	9	9	16.8108722242735	16.9511234807124	0.140251256438968	0.428628495299287	0.509750090437783
TG(16:0/17:0/18:0)	Positive	9	9	12.9268265027524	13.3878896168601	0.461063114107702	0.00370401584903607	0.0101917951622545
TG(16:0/17:1/18:1)	Positive	9	9	14.5214113478325	14.6789865814425	0.157575233610007	0.284088414127486	0.363731697856868
TG(16:0/17:1/22:6)	Positive	9	9	14.2592247319182	14.7360878073557	0.476863075437479	0.0278211216438579	0.051784692807685
TG(16:0/18:0/18:0)	Positive	9	9	16.1991980002229	16.2872023768342	0.0880043766113579	0.511525827254443	0.593209270873608
TG(16:0/18:0/18:1)	Positive	9	9	17.9460213663693	17.964069151959	0.0180477855896633	0.893888289789932	0.910327614659632
TG(16:0/18:0/22:5);TG(18:0/18:1/20:4)	Positive	9	9	15.7856058717338	17.3329990977672	1.54739322603333	1.19494166185848E-05	9.35306650084172E-05
TG(16:0/18:0/22:6)	Positive	9	9	16.9883553341538	17.486762485053	0.498407150899192	0.0270827253644893	0.0511836199032762
TG(16:0/18:1/18:1);TG(16:1/18:0/18:1)	Positive	9	9	17.6990571716785	17.7679986015046	0.0689414298260745	0.570693484132358	0.641668054493996
TG(16:0/18:1/18:2);TG(16:1/18:1/18:1)	Positive	9	9	15.9985687763147	16.3336443132177	0.335075536902999	0.0259459745582728	0.0501924311323793
TG(16:0/18:1/22:5);TG(18:1/18:1/20:4)	Positive	9	9	16.4295181153886	18.0900295342046	1.660511418816	9.4540029299165E-07	1.23180096998618E-05
TG(16:0/18:1/22:6)	Positive	9	9	18.0880450393497	18.5193491237496	0.431304084399918	0.0381816861384277	0.0676579478372939
TG(16:0/18:1/24:0)	Positive	9	9	13.4322163647123	12.9192075610449	-0.513008803667384	0.0107145240330229	0.0240940819625844
TG(16:0/18:2/22:6);TG(16:1/18:1/22:6)	Positive	9	9	16.0280101851762	16.7164475476711	0.688437362494991	0.00059064043015322	0.00223635650049467
TG(16:0/20:4/22:6)	Positive	9	9	13.7698899593381	15.7171264596038	1.94723650026564	8.29168800865692E-05	0.000451898289860754
TG(16:0/22:5/22:6)	Positive	9	9	15.515810504057	17.4721934100722	1.95638290601521	0.000239686673930416	0.00107253733890075
TG(16:0/22:6/22:6)	Positive	9	9	16.4528279190097	17.1689037564493	0.716075837439599	0.0254685193685011	0.0497028814107752
TG(16:1/18:1/22:6)	Positive	9	9	16.0280101851762	16.7164475476711	0.688437362494991	0.00059064043015322	0.00223635650049467
TG(17:0/17:0/17:1)	Positive	9	9	14.7245086589353	15.043014574563	0.318505915627713	0.0224090388495237	0.045329699590589
TG(17:0/18:0/18:1)	Positive	9	9	14.1342021300574	14.6707085431341	0.536506413076726	0.00217917558166445	0.00684662966437837
TG(17:0/18:1/18:1)	Positive	9	9	14.804459923562	15.0754397284236	0.270979804861554	0.0849427864907735	0.134391622912188
TG(18:0/18:0/18:0)	Positive	9	9	13.7468897793917	13.8821543858134	0.135264606421681	0.346263318861534	0.42299440142482
TG(18:0/18:0/20:4)	Positive	9	9	13.3136406147345	14.7217731465259	1.40813253179136	1.10391362919309E-05	8.89152250422799E-05
TG(18:0/18:0/22:6)	Positive	9	9	14.7634959729766	15.3178554652696	0.554359492292943	0.00438635298845957	0.0114979548750745
TG(18:0/18:1/19:1)	Positive	9	9	13.2558394798572	13.5301565814491	0.274317101591867	0.0734084421954193	0.118685912016682
TG(18:0/18:1/20:1)	Positive	9	9	14.7363974797897	14.8161560453421	0.079758565552389	0.549919808976097	0.624698049726056
TG(18:0/18:1/22:5)	Positive	9	9	16.0129553533555	17.6521434409773	1.63918808762174	1.85896810881096E-05	0.000137253812033876
TG(18:0/18:1/22:6)	Positive	9	9	17.3333514275169	18.1219526674048	0.788601239887937	0.00224056764799862	0.00698993991593935
TG(18:0/20:4/22:6)_A	Positive	9	9	14.2712069163924	16.0508468428723	1.77963992647984	0.000527621960278324	0.00212487753093907
TG(18:0/20:4/22:6)_B	Positive	9	9	14.2134421564147	16.0816890560697	1.86824689965498	4.81975104012535E-05	0.000288533744699396
TG(18:0/22:1/22:6)	Positive	9	9	13.3485313356599	13.7971295537734	0.448598218113456	0.0544581866636726	0.093146628154467
TG(18:0/22:5/22:6);TG(18:1/22:4/22:6)	Positive	9	9	14.6303824561676	16.39479729101	1.76441483484243	0.000663500671196633	0.00247000670033705
TG(18:0/22:6/22:6)	Positive	9	9	15.2858928411084	16.0142906189966	0.728397777888171	0.016483589368564	0.0351068754340088
TG(18:1/18:1/18:1)	Positive	9	9	16.4083921055268	16.5460887404597	0.137696634932893	0.125794369371063	0.19137265568914
TG(18:1/18:1/22:5)	Positive	9	9	15.4896621910553	17.1858213657806	1.69615917472527	3.77641208276309E-06	3.98321560158106E-05
TG(18:1/18:1/22:6)	Positive	9	9	17.1565923853756	17.725076685476	0.568484300100372	0.0202579061734175	0.041356002003797
TG(18:1/18:2/22:6)	Positive	9	9	14.9225084947692	16.6499701632653	1.72746166849613	0.000118847851262834	0.000584995534549282
TG(18:1/22:4/22:6)	Positive	9	9	14.3077753365542	16.2225677978274	1.91479246127315	0.000985423935672561	0.00349234242802355
TG(18:1/22:5/22:6)_A	Positive	9	9	14.992008597974	17.0888372216924	2.09682862371842	0.0004180944450019	0.00173098915080226
TG(18:1/22:5/22:6)_B	Positive	9	9	14.7784291896534	15.6032528653494	0.824823675695978	0.0237726379771456	0.0476528444519254
TG(18:1/22:6/22:6)	Positive	9	9	16.2592761606275	17.1994737629955	0.940197602367931	0.0147070005643692	0.0319372610294881
TG(20:1/22:6/22:6)	Positive	9	9	14.523620159741	15.3682855213117	0.84466536157066	0.0110788684912073	0.0247875694020447
TG(46:1)	Positive	9	9	14.128677890083	13.8161923672369	-0.312485522846029	0.206097689554417	0.280927004531097
TG(48:2)	Positive	9	9	14.5417816020457	14.4792041622761	-0.0625774397695734	0.773804456465485	0.817854636570266
TG(50:3)	Positive	9	9	14.161375182062	14.4850774211083	0.32370223904633	0.0569907395051636	0.0952713117010849
TG(52:5)	Positive	9	9	13.6232479788792	14.9827014686902	1.35945348981103	4.8323079662435E-06	4.65372267183885E-05
TG(54:1)	Positive	9	9	16.9002541492631	17.1173259691939	0.217071819930745	0.178920339988034	0.254860805835045
TG(54:2)	Positive	9	9	17.2838391960737	17.4410425675486	0.15720337147495	0.318024898535727	0.395744466436312
TG(60:2)	Positive	9	9	13.3218849250364	12.9934356309624	-0.328449294073997	0.0677426230177633	0.110737940947857
