# Supplementary material for: A global lipid map reveals host dependency factors conserved across SARS-CoV-2 variants
Source: Nat Commun. 2022 Jun 17;13:3487. doi: 10.1038/s41467-022-31097-7 (PMC9203258; doi:10.1038/s41467-022-31097-7)
Supplement: Supplementary file 8 — Source Data [file 41467_2022_31097_MOESM8_ESM.xlsx]

## Sheet: Fig 1
Table 1
Fig 1B & 1C	See supplemental data 1
Fig 1D	See supplemental data 2

## Sheet: Fig 2
Table 1
See supplemental data 3

## Sheet: Fig 3
Fig 3C
Plasmid	Phenotype	AvgFC
nsp1	Average_TAG	1.55718
nsp1	Average_CL	-1.20113
nsp1	Average_Cer	0
nsp1	Average_PPCPUF	0
nsp1	Average_PCPUF	0
nsp1	Average_PGPUF	0
nsp1	Average_LysoPC	-0.707491
nsp1	Average_LysoPE	0
nsp1	Average_DAG	0
nsp1	Average_PCsat	0
nsp1	Average_PEsat	0
nsp1	Average_PGsat	0
nsp1	Average_PIsat	0
nsp2	Average_TAG	0
nsp2	Average_CL	0
nsp2	Average_Cer	0
nsp2	Average_PPCPUF	0
nsp2	Average_PCPUF	0
nsp2	Average_PGPUF	0
nsp2	Average_LysoPC	-0.669515
nsp2	Average_LysoPE	-0.70583
nsp2	Average_DAG	0
nsp2	Average_PCsat	-0.711438
nsp2	Average_PEsat	0
nsp2	Average_PGsat	0
nsp2	Average_PIsat	0
nsp4	Average_TAG	0
nsp4	Average_CL	0
nsp4	Average_Cer	0
nsp4	Average_PPCPUF	0
nsp4	Average_PCPUF	0
nsp4	Average_PGPUF	1.50231
nsp4	Average_LysoPC	-1.38284
nsp4	Average_LysoPE	-1.90718
nsp4	Average_DAG	0
nsp4	Average_PCsat	-1.22927
nsp4	Average_PEsat	0
nsp4	Average_PGsat	0
nsp4	Average_PIsat	0
nsp5	Average_TAG	1.10802
nsp5	Average_CL	-1.2692
nsp5	Average_Cer	0.864909
nsp5	Average_PPCPUF	0
nsp5	Average_PCPUF	0
nsp5	Average_PGPUF	0
nsp5	Average_LysoPC	-0.603017
nsp5	Average_LysoPE	-0.553181
nsp5	Average_DAG	0
nsp5	Average_PCsat	-0.673306
nsp5	Average_PEsat	0
nsp5	Average_PGsat	0
nsp5	Average_PIsat	0
nsp6	Average_TAG	0
nsp6	Average_CL	-0.88612
nsp6	Average_Cer	0.870303
nsp6	Average_PPCPUF	0.796398
nsp6	Average_PCPUF	0
nsp6	Average_PGPUF	0
nsp6	Average_LysoPC	-1.26522
nsp6	Average_LysoPE	-1.05542
nsp6	Average_DAG	0
nsp6	Average_PCsat	-1.89075
nsp6	Average_PEsat	-0.794521
nsp6	Average_PGsat	0
nsp6	Average_PIsat	0
nsp7	Average_TAG	0
nsp7	Average_CL	0
nsp7	Average_Cer	0
nsp7	Average_PPCPUF	0
nsp7	Average_PCPUF	0
nsp7	Average_PGPUF	1.28764
nsp7	Average_LysoPC	-1.51098
nsp7	Average_LysoPE	-1.83658
nsp7	Average_DAG	0
nsp7	Average_PCsat	-1.70147
nsp7	Average_PEsat	0
nsp7	Average_PGsat	0
nsp7	Average_PIsat	0
nsp8	Average_TAG	0
nsp8	Average_CL	0
nsp8	Average_Cer	0
nsp8	Average_PPCPUF	0
nsp8	Average_PCPUF	0
nsp8	Average_PGPUF	1.56808
nsp8	Average_LysoPC	-1.23479
nsp8	Average_LysoPE	-1.31756
nsp8	Average_DAG	0
nsp8	Average_PCsat	-1.06345
nsp8	Average_PEsat	0
nsp8	Average_PGsat	0
nsp8	Average_PIsat	0
nsp9	Average_TAG	0
nsp9	Average_CL	-1.90254
nsp9	Average_Cer	0
nsp9	Average_PPCPUF	0
nsp9	Average_PCPUF	0
nsp9	Average_PGPUF	0
nsp9	Average_LysoPC	-1.06726
nsp9	Average_LysoPE	-0.970612
nsp9	Average_DAG	-0.905243
nsp9	Average_PCsat	-0.893452
nsp9	Average_PEsat	-0.814337
nsp9	Average_PGsat	-0.936621
nsp9	Average_PIsat	-0.697634
nsp10	Average_TAG	0
nsp10	Average_CL	-0.8827
nsp10	Average_Cer	0
nsp10	Average_PPCPUF	0
nsp10	Average_PCPUF	0.79216
nsp10	Average_PGPUF	0
nsp10	Average_LysoPC	0
nsp10	Average_LysoPE	0
nsp10	Average_DAG	0
nsp10	Average_PCsat	0
nsp10	Average_PEsat	0
nsp10	Average_PGsat	0
nsp10	Average_PIsat	0
nsp11	Average_TAG	0.611322
nsp11	Average_CL	-1.05998
nsp11	Average_Cer	0
nsp11	Average_PPCPUF	0
nsp11	Average_PCPUF	0
nsp11	Average_PGPUF	0
nsp11	Average_LysoPC	-0.616128
nsp11	Average_LysoPE	0
nsp11	Average_DAG	0
nsp11	Average_PCsat	0
nsp11	Average_PEsat	0
nsp11	Average_PGsat	0
nsp11	Average_PIsat	0
nsp12	Average_TAG	0
nsp12	Average_CL	-1.3408
nsp12	Average_Cer	0
nsp12	Average_PPCPUF	0
nsp12	Average_PCPUF	0
nsp12	Average_PGPUF	0
nsp12	Average_LysoPC	-0.896445
nsp12	Average_LysoPE	-0.833001
nsp12	Average_DAG	0
nsp12	Average_PCsat	-0.7877
nsp12	Average_PEsat	0
nsp12	Average_PGsat	0
nsp12	Average_PIsat	0
nsp13	Average_TAG	1.19063
nsp13	Average_CL	0
nsp13	Average_Cer	0
nsp13	Average_PPCPUF	1.15331
nsp13	Average_PCPUF	0
nsp13	Average_PGPUF	0
nsp13	Average_LysoPC	-0.517372
nsp13	Average_LysoPE	0
nsp13	Average_DAG	0
nsp13	Average_PCsat	0
nsp13	Average_PEsat	0
nsp13	Average_PGsat	0
nsp13	Average_PIsat	0
Spike	Average_TAG	0
Spike	Average_CL	0
Spike	Average_Cer	0
Spike	Average_PPCPUF	0
Spike	Average_PCPUF	0
Spike	Average_PGPUF	1.02262
Spike	Average_LysoPC	-1.49497
Spike	Average_LysoPE	-1.69165
Spike	Average_DAG	0
Spike	Average_PCsat	-0.981812
Spike	Average_PEsat	-0.720276
Spike	Average_PGsat	-0.795585
Spike	Average_PIsat	0
Envelope	Average_TAG	0
Envelope	Average_CL	-1.32645
Envelope	Average_Cer	0
Envelope	Average_PPCPUF	0.70951
Envelope	Average_PCPUF	0.958058
Envelope	Average_PGPUF	0.841055
Envelope	Average_LysoPC	0
Envelope	Average_LysoPE	0
Envelope	Average_DAG	0
Envelope	Average_PCsat	0
Envelope	Average_PEsat	0
Envelope	Average_PGsat	0
Envelope	Average_PIsat	0
Membrane	Average_TAG	0
Membrane	Average_CL	0
Membrane	Average_Cer	0
Membrane	Average_PPCPUF	0
Membrane	Average_PCPUF	0
Membrane	Average_PGPUF	1.38025
Membrane	Average_LysoPC	-1.04026
Membrane	Average_LysoPE	-1.25017
Membrane	Average_DAG	0
Membrane	Average_PCsat	-0.920716
Membrane	Average_PEsat	0
Membrane	Average_PGsat	0
Membrane	Average_PIsat	0
orf3a	Average_TAG	0
orf3a	Average_CL	0
orf3a	Average_Cer	0.884537
orf3a	Average_PPCPUF	0
orf3a	Average_PCPUF	0
orf3a	Average_PGPUF	0.916807
orf3a	Average_LysoPC	-0.960375
orf3a	Average_LysoPE	0
orf3a	Average_DAG	0
orf3a	Average_PCsat	-1.2117
orf3a	Average_PEsat	0
orf3a	Average_PGsat	0
orf3a	Average_PIsat	0
orf6	Average_TAG	1.21606
orf6	Average_CL	-1.30382
orf6	Average_Cer	1.22491
orf6	Average_PPCPUF	0.854298
orf6	Average_PCPUF	0.665935
orf6	Average_PGPUF	1.03197
orf6	Average_LysoPC	-1.45194
orf6	Average_LysoPE	-1.69543
orf6	Average_DAG	0
orf6	Average_PCsat	-1.79973
orf6	Average_PEsat	0
orf6	Average_PGsat	0
orf6	Average_PIsat	-0.558909
orf7a	Average_TAG	0
orf7a	Average_CL	-1.10115
orf7a	Average_Cer	0.554269
orf7a	Average_PPCPUF	0
orf7a	Average_PCPUF	0
orf7a	Average_PGPUF	0
orf7a	Average_LysoPC	0
orf7a	Average_LysoPE	0
orf7a	Average_DAG	0
orf7a	Average_PCsat	0
orf7a	Average_PEsat	0
orf7a	Average_PGsat	0
orf7a	Average_PIsat	0
orf7b	Average_TAG	0
orf7b	Average_CL	-0.909436
orf7b	Average_Cer	0
orf7b	Average_PPCPUF	0
orf7b	Average_PCPUF	0.710521
orf7b	Average_PGPUF	0
orf7b	Average_LysoPC	0
orf7b	Average_LysoPE	0
orf7b	Average_DAG	0
orf7b	Average_PCsat	0
orf7b	Average_PEsat	0
orf7b	Average_PGsat	0
orf7b	Average_PIsat	0
orf8	Average_TAG	0
orf8	Average_CL	-1.2011
orf8	Average_Cer	0
orf8	Average_PPCPUF	0
orf8	Average_PCPUF	0
orf8	Average_PGPUF	0
orf8	Average_LysoPC	0
orf8	Average_LysoPE	0
orf8	Average_DAG	0
orf8	Average_PCsat	0
orf8	Average_PEsat	0
orf8	Average_PGsat	0
orf8	Average_PIsat	0
orf9b	Average_TAG	0
orf9b	Average_CL	0
orf9b	Average_Cer	0
orf9b	Average_PPCPUF	0.764354
orf9b	Average_PCPUF	1.10042
orf9b	Average_PGPUF	1.57683
orf9b	Average_LysoPC	-1.08801
orf9b	Average_LysoPE	-1.51682
orf9b	Average_DAG	0
orf9b	Average_PCsat	-0.836721
orf9b	Average_PEsat	0
orf9b	Average_PGsat	0
orf9b	Average_PIsat	0
orf9c	Average_TAG	0.942387
orf9c	Average_CL	-1.29034
orf9c	Average_Cer	0.966516
orf9c	Average_PPCPUF	0.609813
orf9c	Average_PCPUF	0.533772
orf9c	Average_PGPUF	0.76709
orf9c	Average_LysoPC	-1.36178
orf9c	Average_LysoPE	-1.8233
orf9c	Average_DAG	0
orf9c	Average_PCsat	-1.64674
orf9c	Average_PEsat	0
orf9c	Average_PGsat	0
orf9c	Average_PIsat	0
orf10	Average_TAG	0
orf10	Average_CL	-0.872435
orf10	Average_Cer	0
orf10	Average_PPCPUF	0
orf10	Average_PCPUF	0
orf10	Average_PGPUF	0.848191
orf10	Average_LysoPC	0
orf10	Average_LysoPE	0
orf10	Average_DAG	0
orf10	Average_PCsat	0
orf10	Average_PEsat	0
orf10	Average_PGsat	0
orf10	Average_PIsat	0
Virus	Average_TAG	2.8527
Virus	Average_CL	-2.99813
Virus	Average_Cer	1.19241
Virus	Average_PPCPUF	1.44308
Virus	Average_PCPUF	1.42783
Virus	Average_PGPUF	1.31798
Virus	Average_LysoPC	-2.28918
Virus	Average_LysoPE	-2.97046
Virus	Average_DAG	-2.20462
Virus	Average_PCsat	-1.37215
Virus	Average_PEsat	-1.23193
Virus	Average_PGsat	-2.13494
Virus	Average_PIsat	-1.68315

## Sheet: Fig 4
Table 1
Fig 4C					Fig 4D							Fig 4E					Fig 4F					Fig 4G							Fig 4H					Fig 4J
Cell_Line	Time_PI	Cell (n)	Puncta		Cell_Line	Time_PI	Nuclei	Puncta_Per_Cell	Lipid_Droplet (n)	Area		Cell_Line	Time_PI	Cell (n)	Pearson.s		Cell_Line	Time_PI	Cell (n)	Puncta		Cell_Line	Time_PI	Nuclei	Puncta_Per_Cell	Lipid_Droplet (n)	Area		Cell_Line	Time_PI	Cell (n)	Pearson.s		Plasmid	Cell	LDs	n
293T	8hpi	1	0		293T	8hpi	1	0	0	0		293T	8hpi	1	0.036448		Caco2	8hpi	1	2		Caco2	8hpi	6	21.3333	1	35		Caco2	8hpi	1	0.398496		orf6	1.1	51	9
293T	8hpi	2	0		293T	8hpi	2	0	0	0		293T	8hpi	2	0.0796711		Caco2	8hpi	2	2		Caco2	8hpi	6	21.3333	2	107		Caco2	8hpi	2	0.60025		orf6	2.1	17	9
293T	8hpi	3	0		293T	8hpi	3	0	0	0		293T	8hpi	3	0.151566		Caco2	8hpi	3	4		Caco2	8hpi	6	21.3333	3	94		Caco2	8hpi	3	0.577108		orf6	4.1	38	9
293T	8hpi	4	0		293T	8hpi	4	0	0	0		293T	8hpi	4	0.312145		Caco2	8hpi	4	17		Caco2	8hpi	6	21.3333	4	39		Caco2	8hpi	4	0.119618		orf6	4.2	48	9
293T	8hpi	5	0		293T	8hpi	5	0	0	0		293T	8hpi	5	0.0282329		Caco2	8hpi	5	22		Caco2	8hpi	6	21.3333	5	52		Caco2	8hpi	5	0.770082		orf6	5.1	46	9
293T	48hpi	1	18		293T	48hpi	1	38	1	27		293T	8hpi	6	0.171465		Caco2	8hpi	6	5		Caco2	8hpi	6	21.3333	6	79		Caco2	8hpi	6	0.693973		orf6	5.2	26	9
293T	48hpi	2	15		293T	48hpi	1	38	2	164		293T	8hpi	7	0.0331232		Caco2	48hpi	1	38		Caco2	8hpi	6	21.3333	7	73		Caco2	8hpi	7	0.928306		orf6	6.1	19	9
293T	48hpi	3	12		293T	48hpi	1	38	3	549		293T	24hpi	1	0.0915324		Caco2	48hpi	2	23		Caco2	8hpi	6	21.3333	8	46		Caco2	8hpi	8	0.888165		orf6	7.1	4	9
293T	48hpi	4	29		293T	48hpi	1	38	4	72		293T	24hpi	2	0.112097		Caco2	48hpi	3	17		Caco2	8hpi	6	21.3333	9	289		Caco2	24hpi	1	-0.0106393		orf6	7.2	16	9
293T	48hpi	5	28		293T	48hpi	1	38	5	23		293T	24hpi	3	0.0907649		Caco2	48hpi	4	24		Caco2	8hpi	6	21.3333	10	89		Caco2	24hpi	2	0.26378		nsp5	1.1	18	18
293T	48hpi	6	6		293T	48hpi	1	38	6	745		293T	24hpi	4	-0.0108855		Caco2	48hpi	5	28		Caco2	8hpi	6	21.3333	11	286		Caco2	24hpi	3	0.10351		nsp5	1.2	18	18
293T	48hpi	7	9		293T	48hpi	1	38	7	581		293T	24hpi	5	0.145564		Caco2	48hpi	6	19		Caco2	8hpi	6	21.3333	12	144		Caco2	24hpi	4	0.085832		nsp5	1.3	8	18
293T	48hpi	8	8		293T	48hpi	1	38	8	885		293T	24hpi	6	0.199796		Caco2	48hpi	7	22		Caco2	8hpi	6	21.3333	13	70		Caco2	24hpi	5	0.0504306		nsp5	2.1	14	18
293T	48hpi	9	14		293T	48hpi	1	38	9	661		293T	24hpi	7	0.19531		Caco2	48hpi	8	14		Caco2	8hpi	6	21.3333	14	25		Caco2	24hpi	6	0.100684		nsp5	2.2	2	18
293T	48hpi	10	11		293T	48hpi	1	38	10	49		293T	24hpi	8	-0.0958694		Caco2	48hpi	9	6		Caco2	8hpi	6	21.3333	15	23		Caco2	24hpi	7	0.0962009		nsp5	3.1	11	18
293T	48hpi	11	37		293T	48hpi	1	38	11	525		293T	24hpi	9	0.111639		Caco2	48hpi	10	3		Caco2	8hpi	6	21.3333	16	68		Caco2	24hpi	8	0.398979		nsp5	3.2	2	18
293T	48hpi	12	18		293T	48hpi	1	38	12	265		293T	24hpi	10	-0.0444208		Caco2	48hpi	11	11		Caco2	8hpi	6	21.3333	17	73		Caco2	24hpi	9	-0.00336012		nsp5	3.3	31	18
293T	48hpi	13	19		293T	48hpi	1	38	13	215		293T	24hpi	11	-0.112076		Caco2	48hpi	12	4		Caco2	8hpi	6	21.3333	18	32		Caco2	24hpi	10	0.194306		nsp5	4.1	17	18
293T	48hpi	14	50		293T	48hpi	1	38	14	441		293T	24hpi	12	0.27985		Caco2	48hpi	13	4		Caco2	8hpi	6	21.3333	19	126		Caco2	24hpi	11	0.0728367		nsp5	4.2	21	18
293T	48hpi	15	10		293T	48hpi	1	38	15	266		293T	24hpi	13	-0.0980876		Caco2	48hpi	14	10		Caco2	8hpi	6	21.3333	20	67		Caco2	24hpi	12	0.0290509		nsp5	5.1	24	18
293T	48hpi	16	27		293T	48hpi	1	38	16	1049		293T	24hpi	14	0.0741731		Caco2	48hpi	15	46		Caco2	8hpi	6	21.3333	21	65		Caco2	24hpi	13	0.110629		nsp5	5.2	12	18
293T	48hpi	17	29		293T	48hpi	1	38	17	881		293T	24hpi	15	0.00443596		Caco2	48hpi	16	7		Caco2	8hpi	6	21.3333	22	79		Caco2	24hpi	14	0.50592		nsp5	5.3	6	18
293T	48hpi	18	19		293T	48hpi	1	38	18	134		293T	24hpi	16	0.0306686		Caco2	48hpi	17	9		Caco2	8hpi	6	21.3333	23	45		Caco2	24hpi	15	0.0385402		nsp5	5.4	10	18
293T	48hpi	19	7		293T	48hpi	1	38	19	126		293T	24hpi	17	-0.0701072		Caco2	48hpi	18	8		Caco2	8hpi	6	21.3333	24	23		Caco2	24hpi	16	0.195351		nsp5	6.1	21	18
293T	48hpi	20	21		293T	48hpi	1	38	20	474		293T	24hpi	18	-0.0195275		Caco2	48hpi	19	7		Caco2	8hpi	6	21.3333	25	157		Caco2	24hpi	17	0.0565423		nsp5	6.2	25	18
293T	48hpi	21	16		293T	48hpi	1	38	21	764		293T	24hpi	19	0.0728304		Caco2	48hpi	20	5		Caco2	8hpi	6	21.3333	26	173		Caco2	24hpi	18	0.202555		nsp5	7.1	28	18
293T	48hpi	22	8		293T	48hpi	1	38	22	1105		293T	24hpi	20	-0.0118048		Caco2	48hpi	21	19		Caco2	8hpi	6	21.3333	27	416		Caco2	24hpi	19	0.361935		nsp5	7.2	19	18
293T	48hpi	23	25		293T	48hpi	1	38	23	572		293T	24hpi	21	-0.107154		Caco2	48hpi	22	42		Caco2	8hpi	6	21.3333	28	371		Caco2	24hpi	20	0.311618		EV	1.1	6	33
293T	48hpi	24	9		293T	48hpi	1	38	24	1487		293T	24hpi	22	0.0447418		Caco2	48hpi	23	2		Caco2	8hpi	6	21.3333	29	142		Caco2	24hpi	21	-0.0191055		EV	1.2	1	33
293T	48hpi	25	6		293T	48hpi	1	38	25	192		293T	24hpi	23	0.207494		Caco2	48hpi	24	7		Caco2	8hpi	6	21.3333	30	297		Caco2	24hpi	22	0.0166028		EV	1.3	5	33
293T	48hpi	26	20		293T	48hpi	1	38	26	421		293T	24hpi	24	-0.00966622		Caco2	48hpi	25	23		Caco2	8hpi	6	21.3333	31	129		Caco2	24hpi	23	0.0905477		EV	1.4	2	33
293T	48hpi	27	30		293T	48hpi	1	38	27	1268		293T	24hpi	25	-0.218777		Caco2	48hpi	26	8		Caco2	8hpi	6	21.3333	32	111		Caco2	24hpi	24	0.0264285		EV	1.5	0	33
293T	48hpi	28	30		293T	48hpi	1	38	28	240		293T	24hpi	26	0.0300105		Caco2	48hpi	27	17		Caco2	8hpi	6	21.3333	33	210		Caco2	24hpi	25	0.210601		EV	1.6	0	33
293T	48hpi	29	22		293T	48hpi	1	38	29	398		293T	24hpi	27	0.014907		Caco2	48hpi	28	19		Caco2	8hpi	6	21.3333	34	181		Caco2	24hpi	26	0.0335142		EV	1.7	0	33
293T	48hpi	30	13		293T	48hpi	1	38	30	310		293T	48hpi	1	-0.0836435		Caco2	48hpi	29	11		Caco2	8hpi	6	21.3333	35	126		Caco2	24hpi	27	0.0530519		EV	2.1	1	33
293T	48hpi	31	67		293T	48hpi	1	38	31	37		293T	48hpi	2	0.0810311		Caco2	48hpi	30	9		Caco2	8hpi	6	21.3333	36	239		Caco2	24hpi	28	0.0741543		EV	2.2	1	33
293T	48hpi	32	29		293T	48hpi	1	38	32	347		293T	48hpi	3	0.186373		Caco2	48hpi	31	27		Caco2	8hpi	6	21.3333	37	276		Caco2	24hpi	29	0.138523		EV	2.3	2	33
293T	48hpi	33	37		293T	48hpi	1	38	33	605		293T	48hpi	4	-0.0156272		Caco2	48hpi	32	7		Caco2	8hpi	6	21.3333	38	205		Caco2	24hpi	30	0.246155		EV	2.4	4	33
293T	48hpi	34	31		293T	48hpi	1	38	34	986		293T	48hpi	5	0.0323878		Caco2	48hpi	33	7		Caco2	8hpi	6	21.3333	39	74		Caco2	24hpi	31	0.0761766		EV	2.5	0	33
293T	24hpi	1	9		293T	48hpi	1	38	35	34		293T	48hpi	6	0.0712117		Caco2	48hpi	34	17		Caco2	8hpi	6	21.3333	40	91		Caco2	24hpi	32	-0.00759786		EV	3.1	2	33
293T	24hpi	2	0		293T	48hpi	1	38	36	763		293T	48hpi	7	-0.092023		Caco2	48hpi	35	10		Caco2	8hpi	6	21.3333	41	112		Caco2	24hpi	33	0.300509		EV	3.2	1	33
293T	24hpi	3	5		293T	48hpi	1	38	37	930		293T	48hpi	8	0.0565075		Caco2	48hpi	36	9		Caco2	8hpi	6	21.3333	42	255		Caco2	24hpi	34	0.0507001		EV	3.3	5	33
293T	24hpi	4	3		293T	48hpi	1	38	38	34		293T	48hpi	9	-0.0238486		Caco2	48hpi	37	10		Caco2	8hpi	6	21.3333	43	184		Caco2	24hpi	35	0.219495		EV	3.4	0	33
293T	24hpi	5	3		293T	48hpi	9	16.5556	39	166		293T	48hpi	10	0.189488		Caco2	48hpi	38	17		Caco2	8hpi	6	21.3333	44	161		Caco2	24hpi	36	-0.0310672		EV	4.1	3	33
293T	24hpi	6	10		293T	48hpi	9	16.5556	40	228		293T	48hpi	11	0.0498757		Caco2	48hpi	39	18		Caco2	8hpi	6	21.3333	45	262		Caco2	24hpi	37	0.0793496		EV	4.2	0	33
293T	24hpi	7	11		293T	48hpi	9	16.5556	41	182		293T	48hpi	12	0.0229031		Caco2	48hpi	40	17		Caco2	8hpi	6	21.3333	46	216		Caco2	24hpi	38	-0.0135164		EV	4.3	2	33
293T	24hpi	8	4		293T	48hpi	9	16.5556	42	158		293T	48hpi	13	0.0764543		Caco2	48hpi	41	20		Caco2	8hpi	6	21.3333	47	37		Caco2	24hpi	39	0.040892		EV	4.4	2	33
293T	24hpi	9	6		293T	48hpi	9	16.5556	43	161		293T	48hpi	14	-0.16978		Caco2	48hpi	42	41		Caco2	8hpi	6	21.3333	48	280		Caco2	24hpi	40	0.0611044		EV	4.5	0	33
293T	24hpi	10	11		293T	48hpi	9	16.5556	44	30		293T	48hpi	15	-0.199945		Caco2	48hpi	43	19		Caco2	8hpi	6	21.3333	49	288		Caco2	24hpi	41	0.0157404		EV	5.1	4	33
293T	24hpi	11	3		293T	48hpi	9	16.5556	45	40		293T	48hpi	16	0.171763		Caco2	48hpi	44	18		Caco2	8hpi	6	21.3333	50	452		Caco2	24hpi	42	0.0610057		EV	5.2	5	33
293T	24hpi	12	4		293T	48hpi	9	16.5556	46	202		293T	48hpi	17	0.0168593		Caco2	24hpi	1	5		Caco2	8hpi	6	21.3333	51	236		Caco2	24hpi	43	0.0570883		EV	5.3	2	33
293T	24hpi	13	5		293T	48hpi	9	16.5556	47	489		293T	48hpi	18	-0.027938		Caco2	24hpi	2	6		Caco2	8hpi	6	21.3333	52	216		Caco2	24hpi	44	0.20158		EV	5.4	1	33
293T	24hpi	14	5		293T	48hpi	9	16.5556	48	42		293T	48hpi	19	-0.0795185		Caco2	24hpi	3	10		Caco2	8hpi	6	21.3333	53	236		Caco2	24hpi	45	0.16232		EV	5.5	1	33
293T	24hpi	15	3		293T	48hpi	9	16.5556	49	733		293T	48hpi	20	-0.0278666		Caco2	24hpi	4	10		Caco2	8hpi	6	21.3333	54	167		Caco2	24hpi	46	0.0437189		EV	5.6	7	33
293T	24hpi	16	4		293T	48hpi	9	16.5556	50	173		293T	48hpi	21	0.125099		Caco2	24hpi	5	3		Caco2	8hpi	6	21.3333	55	267		Caco2	24hpi	47	0.0899736		EV	6.1	1	33
293T	24hpi	17	13		293T	48hpi	9	16.5556	51	195		293T	48hpi	22	-0.0532558		Caco2	24hpi	6	6		Caco2	8hpi	6	21.3333	56	93		Caco2	48hpi	1	-0.0268707		EV	6.2	1	33
293T	24hpi	18	3		293T	48hpi	9	16.5556	52	43		293T	48hpi	23	-0.0149514		Caco2	24hpi	7	5		Caco2	8hpi	6	21.3333	57	50		Caco2	48hpi	2	-0.0355043		EV	6.3	0	33
293T	24hpi	19	9		293T	48hpi	9	16.5556	53	667		293T	48hpi	24	-0.134495		Caco2	24hpi	8	10		Caco2	8hpi	6	21.3333	58	403		Caco2	48hpi	3	-0.157041		EV	6.4	1	33
293T	24hpi	20	5		293T	48hpi	9	16.5556	54	53		293T	48hpi	25	0.0401315		Caco2	24hpi	9	1		Caco2	8hpi	6	21.3333	59	203		Caco2	48hpi	4	-0.00222587		EV	6.5	0	33
293T	24hpi	21	12		293T	48hpi	9	16.5556	55	64		293T	48hpi	26	-0.0655869		Caco2	24hpi	10	4		Caco2	8hpi	6	21.3333	60	339		Caco2	48hpi	5	-0.0519134		EV	6.6	0	33
293T	24hpi	22	1		293T	48hpi	9	16.5556	56	30		293T	48hpi	27	-0.181796		Caco2	24hpi	11	1		Caco2	8hpi	6	21.3333	61	86		Caco2	48hpi	6	-0.0429095		EV	6.7	1	33
293T	24hpi	23	7		293T	48hpi	9	16.5556	57	21		293T	48hpi	28	-0.0836663		Caco2	24hpi	12	1		Caco2	8hpi	6	21.3333	62	184		Caco2	48hpi	7	0.15725		nsp1	1.1	12	47
293T	24hpi	24	6		293T	48hpi	9	16.5556	58	30		293T	48hpi	29	-0.0814428		Caco2	24hpi	13	10		Caco2	8hpi	6	21.3333	63	120		Caco2	48hpi	8	0.0704675		nsp1	1.2	33	47
293T	24hpi	25	12		293T	48hpi	9	16.5556	59	271		293T	48hpi	30	0.142723		Caco2	24hpi	14	4		Caco2	8hpi	6	21.3333	64	87		Caco2	48hpi	9	-0.640413		nsp1	1.3	31	47
293T	24hpi	26	11		293T	48hpi	9	16.5556	60	80		293T	48hpi	31	-0.0668236		Caco2	24hpi	15	5		Caco2	8hpi	6	21.3333	65	113		Caco2	48hpi	10	-0.0813476		nsp1	2.1	15	47
293T	24hpi	27	11		293T	48hpi	9	16.5556	61	1760		293T	48hpi	32	0.062874		Caco2	24hpi	16	4		Caco2	8hpi	6	21.3333	66	260		Caco2	48hpi	11	0.091909		nsp1	2.2	3	47
293T	24hpi	28	4		293T	48hpi	9	16.5556	62	120		293T	48hpi	33	0.00901953		Caco2	24hpi	17	2		Caco2	8hpi	6	21.3333	67	348		Caco2	48hpi	12	0.0366534		nsp1	4.1	11	47
293T	24hpi	29	6		293T	48hpi	9	16.5556	63	359		293T	48hpi	34	0.140634		Caco2	24hpi	18	5		Caco2	8hpi	6	21.3333	68	73		Caco2	48hpi	13	0.0542799		nsp1	4.2	10	47
293T	24hpi	30	23		293T	48hpi	9	16.5556	64	327		293T	48hpi	35	-0.12098		Caco2	24hpi	19	0		Caco2	8hpi	6	21.3333	69	249		Caco2	48hpi	14	-0.0156891		nsp1	4.3	9	47
293T	24hpi	31	2		293T	48hpi	9	16.5556	65	682		293T	48hpi	36	0.0924349		Caco2	24hpi	20	3		Caco2	8hpi	6	21.3333	70	23		Caco2	48hpi	15	-0.0812634		nsp1	4.4	11	47
293T	24hpi	32	4		293T	48hpi	9	16.5556	66	32		293T	48hpi	37	0.143294		Caco2	24hpi	21	0		Caco2	8hpi	6	21.3333	71	24		Caco2	48hpi	16	0.123533		nsp1	4.5	11	47
293T	24hpi	33	6		293T	48hpi	9	16.5556	67	1798		293T	48hpi	38	-0.0707574		Caco2	24hpi	22	2		Caco2	8hpi	6	21.3333	72	84		Caco2	48hpi	17	0.0730569		nsp1	5.1	7	47
					293T	48hpi	9	16.5556	68	1172		293T	48hpi	39	0.0648544		Caco2	24hpi	23	0		Caco2	8hpi	6	21.3333	73	197		Caco2	48hpi	18	-0.0855993		nsp1	5.2	0	47
					293T	48hpi	9	16.5556	69	36		293T	48hpi	40	0.0187225		Caco2	24hpi	24	13		Caco2	8hpi	6	21.3333	74	85		Caco2	48hpi	19	0.024214		nsp1	5.3	3	47
					293T	48hpi	9	16.5556	70	545		293T	48hpi	41	0.0148181		Caco2	24hpi	25	0		Caco2	8hpi	6	21.3333	75	33		Caco2	48hpi	20	0.0315855		nsp1	5.4	9	47
					293T	48hpi	9	16.5556	71	995		293T	48hpi	42	-0.105104		Caco2	24hpi	26	2		Caco2	8hpi	6	21.3333	76	159		Caco2	48hpi	21	0.403305		nsp1	5.5	25	47
					293T	48hpi	9	16.5556	72	157		293T	48hpi	43	0.0809401		Caco2	24hpi	27	7		Caco2	8hpi	6	21.3333	77	24		Caco2	48hpi	22	-0.0393524		nsp1	6.1	6	47
					293T	48hpi	9	16.5556	73	342		293T	48hpi	44	-0.00250824		Caco2	24hpi	28	5		Caco2	8hpi	6	21.3333	78	39		Caco2	48hpi	23	-0.006375		nsp1	6.2	2	47
					293T	48hpi	9	16.5556	74	315		293T	48hpi	45	0.0547879		Caco2	24hpi	29	3		Caco2	8hpi	6	21.3333	79	163		Caco2	48hpi	24	0.0415892		nsp1	6.3	12	47
					293T	48hpi	9	16.5556	75	427		293T	48hpi	46	-0.0849464		Caco2	24hpi	30	9		Caco2	8hpi	6	21.3333	80	44		Caco2	48hpi	25	-0.00430155		nsp1	6.4	52	47
					293T	48hpi	9	16.5556	76	299		293T	48hpi	47	0.0764352		Caco2	24hpi	31	9		Caco2	8hpi	6	21.3333	81	32		Caco2	48hpi	26	0.134122		nsp1	6.5	40	47
					293T	48hpi	9	16.5556	77	939		293T	48hpi	48	-0.0705698		Caco2	24hpi	32	4		Caco2	8hpi	6	21.3333	82	141		Caco2	48hpi	27	0.0935828		nsp1	6.6	21	47
					293T	48hpi	9	16.5556	78	49		293T	48hpi	49	-0.0366346		Caco2	24hpi	33	4		Caco2	8hpi	6	21.3333	83	132		Caco2	48hpi	28	0.148017		nsp1	7.1	1	47
					293T	48hpi	9	16.5556	79	1863		293T	48hpi	50	0.394806		Caco2	24hpi	34	11		Caco2	8hpi	6	21.3333	84	133		Caco2	48hpi	29	-0.0627039		nsp1	7.2	2	47
					293T	48hpi	9	16.5556	80	797							Caco2	24hpi	35	0		Caco2	8hpi	6	21.3333	85	183		Caco2	48hpi	30	0.10917		nsp1	7.3	8	47
					293T	48hpi	9	16.5556	81	1131							Caco2	24hpi	36	10		Caco2	8hpi	6	21.3333	86	113		Caco2	48hpi	31	-0.0927571		nsp1	7.4	5	47
					293T	48hpi	9	16.5556	82	1103							Caco2	24hpi	37	16		Caco2	8hpi	6	21.3333	87	169		Caco2	48hpi	32	-0.0357268		nsp1	7.5	5	47
					293T	48hpi	9	16.5556	83	939							Caco2	24hpi	38	8		Caco2	8hpi	6	21.3333	88	74		Caco2	48hpi	33	0.0877742		nsp1	8.1	34	47
					293T	48hpi	9	16.5556	84	349							Caco2	24hpi	39	13		Caco2	8hpi	6	21.3333	89	134		Caco2	48hpi	34	-0.0194784		nsp1	8.2	1	47
					293T	48hpi	9	16.5556	85	1851							Caco2	24hpi	40	37		Caco2	8hpi	6	21.3333	90	175		Caco2	48hpi	35	-0.141889		nsp1	8.3	8	47
					293T	48hpi	9	16.5556	86	839							Caco2	24hpi	41	3		Caco2	8hpi	6	21.3333	91	129		Caco2	48hpi	36	-0.145411		nsp1	8.4	10	47
					293T	48hpi	9	16.5556	87	1021							Caco2	24hpi	42	24		Caco2	8hpi	6	21.3333	92	179		Caco2	48hpi	37	-0.189811		nsp1	8.5	11	47
					293T	48hpi	9	16.5556	88	1589							Caco2	24hpi	43	3		Caco2	8hpi	6	21.3333	93	90		Caco2	48hpi	38	0.021289		nsp1	8.6	4	47
					293T	48hpi	9	16.5556	89	242							Caco2	24hpi	44	17		Caco2	8hpi	6	21.3333	94	91		Caco2	48hpi	39	-0.0249674		nsp1	8.7	12	47
					293T	48hpi	9	16.5556	90	1085							Caco2	24hpi	45	18		Caco2	8hpi	6	21.3333	95	57		Caco2	48hpi	40	0.0373972		nsp1	8.8	6	47
					293T	48hpi	9	16.5556	91	150							Caco2	24hpi	46	24		Caco2	8hpi	6	21.3333	96	43		Caco2	48hpi	41	-0.080009		nsp1	8.9	9	47
					293T	48hpi	9	16.5556	92	74							Caco2	24hpi	47	12		Caco2	8hpi	6	21.3333	97	32		Caco2	48hpi	42	-0.0107611		nsp1	8.1	5	47
					293T	48hpi	9	16.5556	93	254							Caco2	24hpi	48	14		Caco2	8hpi	6	21.3333	98	81		Caco2	48hpi	43	-0.0342993		nsp1	10.1	14	47
					293T	48hpi	9	16.5556	94	143							Caco2	24hpi	49	1		Caco2	8hpi	6	21.3333	99	98		Caco2	48hpi	44	-0.0827688		nsp1	10.2	35	47
					293T	48hpi	9	16.5556	95	366							Caco2	24hpi	50	9		Caco2	8hpi	6	21.3333	100	119		Caco2	48hpi	45	-0.090495		nsp1	10.3	8	47
					293T	48hpi	9	16.5556	96	493												Caco2	8hpi	6	21.3333	101	94		Caco2	48hpi	46	-0.0640826		nsp1	10.4	25	47
					293T	48hpi	9	16.5556	97	110												Caco2	8hpi	6	21.3333	102	123		Caco2	48hpi	47	0.1671		nsp1	12.1	2	47
					293T	48hpi	9	16.5556	98	1424												Caco2	8hpi	6	21.3333	103	78		Caco2	48hpi	48	-0.0973291		nsp1	12.2	9	47
					293T	48hpi	9	16.5556	99	190												Caco2	8hpi	6	21.3333	104	387		Caco2	48hpi	49	-0.121021		nsp1	12.3	8	47
					293T	48hpi	9	16.5556	100	1508												Caco2	8hpi	6	21.3333	105	93		Caco2	48hpi	50	0.00757671		nsp1	12.4	8	47
					293T	48hpi	9	16.5556	101	948												Caco2	8hpi	6	21.3333	106	83		Caco2	48hpi	51	-0.0239659		nsp1	12.5	22	47
					293T	48hpi	9	16.5556	102	273												Caco2	8hpi	6	21.3333	107	102		Caco2	48hpi	52	0.0146993		nsp1	12.6	8	47
					293T	48hpi	9	16.5556	103	1101												Caco2	8hpi	6	21.3333	108	106							nsp1	12.7	10	47
					293T	48hpi	9	16.5556	104	98												Caco2	8hpi	6	21.3333	109	239							nsp1	12.8	0	47
					293T	48hpi	9	16.5556	105	42												Caco2	8hpi	6	21.3333	110	155							orf9c	2.1	35	9
					293T	48hpi	9	16.5556	106	23												Caco2	8hpi	6	21.3333	111	83							orf9c	2.2	16	9
					293T	48hpi	9	16.5556	107	1273												Caco2	8hpi	6	21.3333	112	176							orf9c	3.1	29	9
					293T	48hpi	9	16.5556	108	274												Caco2	8hpi	6	21.3333	113	188							orf9c	3.2	17	9
					293T	48hpi	9	16.5556	109	1675												Caco2	8hpi	6	21.3333	114	71							orf9c	4.1	13	9
					293T	48hpi	9	16.5556	110	1519												Caco2	8hpi	6	21.3333	115	79							orf9c	6.1	21	9
					293T	48hpi	9	16.5556	111	885												Caco2	8hpi	6	21.3333	116	25							orf9c	7.1	15	9
					293T	48hpi	9	16.5556	112	1400												Caco2	8hpi	6	21.3333	117	23							orf9c	8.1	34	9
					293T	48hpi	9	16.5556	113	803												Caco2	8hpi	6	21.3333	118	90							orf9c	11.1	13	9
					293T	48hpi	9	16.5556	114	946												Caco2	8hpi	6	21.3333	119	27							nsp13	1.1	6	48
					293T	48hpi	9	16.5556	115	33												Caco2	8hpi	6	21.3333	120	33							nsp13	1.2	4	48
					293T	48hpi	9	16.5556	116	1725												Caco2	8hpi	6	21.3333	121	98							nsp13	1.3	0	48
					293T	48hpi	9	16.5556	117	427												Caco2	8hpi	6	21.3333	122	165							nsp13	1.4	3	48
					293T	48hpi	9	16.5556	118	1805												Caco2	8hpi	6	21.3333	123	70							nsp13	1.5	4	48
					293T	48hpi	9	16.5556	119	929												Caco2	8hpi	6	21.3333	124	137							nsp13	1.6	5	48
					293T	48hpi	9	16.5556	120	1373												Caco2	8hpi	6	21.3333	125	143							nsp13	1.7	4	48
					293T	48hpi	9	16.5556	121	83												Caco2	8hpi	6	21.3333	126	86							nsp13	1.8	3	48
					293T	48hpi	9	16.5556	122	1218												Caco2	8hpi	6	21.3333	127	39							nsp13	1.9	3	48
					293T	48hpi	9	16.5556	123	28												Caco2	8hpi	6	21.3333	128	191							nsp13	1.1	5	48
					293T	48hpi	9	16.5556	124	1893												Caco2	48hpi	11	21.2727	1	202							nsp13	1.11	11	48
					293T	48hpi	9	16.5556	125	80												Caco2	48hpi	11	21.2727	2	254							nsp13	1.12	10	48
					293T	48hpi	9	16.5556	126	115												Caco2	48hpi	11	21.2727	3	224							nsp13	4.1	1	48
					293T	48hpi	9	16.5556	127	197												Caco2	48hpi	11	21.2727	4	447							nsp13	4.2	4	48
					293T	48hpi	9	16.5556	128	1117												Caco2	48hpi	11	21.2727	5	621							nsp13	4.3	1	48
					293T	48hpi	9	16.5556	129	1434												Caco2	48hpi	11	21.2727	6	25							nsp13	4.4	0	48
					293T	48hpi	9	16.5556	130	779												Caco2	48hpi	11	21.2727	7	908							nsp13	4.5	1	48
					293T	48hpi	9	16.5556	131	1529												Caco2	48hpi	11	21.2727	8	898							nsp13	4.6	0	48
					293T	48hpi	9	16.5556	132	1437												Caco2	48hpi	11	21.2727	9	277							nsp13	4.7	0	48
					293T	48hpi	9	16.5556	133	59												Caco2	48hpi	11	21.2727	10	459							nsp13	4.8	1	48
					293T	48hpi	9	16.5556	134	1388												Caco2	48hpi	11	21.2727	11	244							nsp13	4.9	0	48
					293T	48hpi	9	16.5556	135	40												Caco2	48hpi	11	21.2727	12	52							nsp13	4.1	0	48
					293T	48hpi	9	16.5556	136	100												Caco2	48hpi	11	21.2727	13	582							nsp13	4.11	0	48
					293T	48hpi	9	16.5556	137	849												Caco2	48hpi	11	21.2727	14	276							nsp13	4.12	0	48
					293T	48hpi	9	16.5556	138	287												Caco2	48hpi	11	21.2727	15	370							nsp13	4.13	1	48
					293T	48hpi	9	16.5556	139	235												Caco2	48hpi	11	21.2727	16	86							nsp13	4.14	1	48
					293T	48hpi	9	16.5556	140	441												Caco2	48hpi	11	21.2727	17	307							nsp13	4.15	2	48
					293T	48hpi	9	16.5556	141	1400												Caco2	48hpi	11	21.2727	18	247							nsp13	4.16	7	48
					293T	48hpi	9	16.5556	142	808												Caco2	48hpi	11	21.2727	19	321							nsp13	6.1	0	48
					293T	48hpi	9	16.5556	143	52												Caco2	48hpi	11	21.2727	20	694							nsp13	6.2	0	48
					293T	48hpi	9	16.5556	144	58												Caco2	48hpi	11	21.2727	21	799							nsp13	6.3	26	48
					293T	48hpi	9	16.5556	145	531												Caco2	48hpi	11	21.2727	22	201							nsp13	6.4	7	48
					293T	48hpi	9	16.5556	146	540												Caco2	48hpi	11	21.2727	23	309							nsp13	6.5	0	48
					293T	48hpi	9	16.5556	147	434												Caco2	48hpi	11	21.2727	24	240							nsp13	6.6	0	48
					293T	48hpi	9	16.5556	148	171												Caco2	48hpi	11	21.2727	25	232							nsp13	6.7	0	48
					293T	48hpi	9	16.5556	149	63												Caco2	48hpi	11	21.2727	26	86							nsp13	6.8	0	48
					293T	48hpi	9	16.5556	150	46												Caco2	48hpi	11	21.2727	27	318							nsp13	6.9	0	48
					293T	48hpi	9	16.5556	151	26												Caco2	48hpi	11	21.2727	28	41							nsp13	6.1	0	48
					293T	48hpi	9	16.5556	152	287												Caco2	48hpi	11	21.2727	29	430							nsp13	6.11	0	48
					293T	48hpi	9	16.5556	153	63												Caco2	48hpi	11	21.2727	30	353							nsp13	6.12	1	48
					293T	48hpi	9	16.5556	154	241												Caco2	48hpi	11	21.2727	31	341							nsp13	7.1	6	48
					293T	48hpi	9	16.5556	155	639												Caco2	48hpi	11	21.2727	32	413							nsp13	7.2	13	48
					293T	48hpi	9	16.5556	156	23												Caco2	48hpi	11	21.2727	33	35							nsp13	7.3	0	48
					293T	48hpi	9	16.5556	157	137												Caco2	48hpi	11	21.2727	34	660							nsp13	7.4	22	48
					293T	48hpi	9	16.5556	158	121												Caco2	48hpi	11	21.2727	35	103							nsp13	7.5	0	48
					293T	48hpi	9	16.5556	159	92												Caco2	48hpi	11	21.2727	36	298							nsp13	7.6	7	48
					293T	48hpi	9	16.5556	160	180												Caco2	48hpi	11	21.2727	37	416							nsp13	7.7	0	48
					293T	48hpi	9	16.5556	161	24												Caco2	48hpi	11	21.2727	38	784							nsp13	7.8	1	48
					293T	48hpi	9	16.5556	162	229												Caco2	48hpi	11	21.2727	39	355							nsp13	7.9	4	48
					293T	48hpi	9	16.5556	163	25												Caco2	48hpi	11	21.2727	40	627
					293T	48hpi	9	16.5556	164	187												Caco2	48hpi	11	21.2727	41	409
					293T	48hpi	9	16.5556	165	57												Caco2	48hpi	11	21.2727	42	342
					293T	48hpi	9	16.5556	166	612												Caco2	48hpi	11	21.2727	43	292
					293T	48hpi	9	16.5556	167	293												Caco2	48hpi	11	21.2727	44	466
					293T	48hpi	9	16.5556	168	444												Caco2	48hpi	11	21.2727	45	78
					293T	48hpi	9	16.5556	169	1762												Caco2	48hpi	11	21.2727	46	33
					293T	48hpi	9	16.5556	170	397												Caco2	48hpi	11	21.2727	47	625
					293T	48hpi	9	16.5556	171	219												Caco2	48hpi	11	21.2727	48	669
					293T	48hpi	9	16.5556	172	879												Caco2	48hpi	11	21.2727	49	680
					293T	48hpi	9	16.5556	173	145												Caco2	48hpi	11	21.2727	50	825
					293T	48hpi	9	16.5556	174	47												Caco2	48hpi	11	21.2727	51	844
					293T	48hpi	9	16.5556	175	380												Caco2	48hpi	11	21.2727	52	578
					293T	48hpi	9	16.5556	176	487												Caco2	48hpi	11	21.2727	53	100
					293T	48hpi	9	16.5556	177	1201												Caco2	48hpi	11	21.2727	54	31
					293T	48hpi	9	16.5556	178	229												Caco2	48hpi	11	21.2727	55	689
					293T	48hpi	9	16.5556	179	67												Caco2	48hpi	11	21.2727	56	308
					293T	48hpi	9	16.5556	180	505												Caco2	48hpi	11	21.2727	57	796
					293T	48hpi	9	16.5556	181	88												Caco2	48hpi	11	21.2727	58	600
					293T	48hpi	9	16.5556	182	362												Caco2	48hpi	11	21.2727	59	880
					293T	48hpi	9	16.5556	183	376												Caco2	48hpi	11	21.2727	60	380
					293T	48hpi	9	16.5556	184	208												Caco2	48hpi	11	21.2727	61	788
					293T	48hpi	9	16.5556	185	128												Caco2	48hpi	11	21.2727	62	49
					293T	48hpi	9	16.5556	186	379												Caco2	48hpi	11	21.2727	63	21
					293T	48hpi	9	16.5556	187	110												Caco2	48hpi	11	21.2727	64	43
					293T	48hpi	6	45.5	188	54												Caco2	48hpi	11	21.2727	65	1118
					293T	48hpi	6	45.5	189	556												Caco2	48hpi	11	21.2727	66	947
					293T	48hpi	6	45.5	190	48												Caco2	48hpi	11	21.2727	67	273
					293T	48hpi	6	45.5	191	797												Caco2	48hpi	11	21.2727	68	539
					293T	48hpi	6	45.5	192	157												Caco2	48hpi	11	21.2727	69	618
					293T	48hpi	6	45.5	193	297												Caco2	48hpi	11	21.2727	70	354
					293T	48hpi	6	45.5	194	297												Caco2	48hpi	11	21.2727	71	752
					293T	48hpi	6	45.5	195	40												Caco2	48hpi	11	21.2727	72	610
					293T	48hpi	6	45.5	196	32												Caco2	48hpi	11	21.2727	73	578
					293T	48hpi	6	45.5	197	351												Caco2	48hpi	11	21.2727	74	640
					293T	48hpi	6	45.5	198	373												Caco2	48hpi	11	21.2727	75	82
					293T	48hpi	6	45.5	199	486												Caco2	48hpi	11	21.2727	76	606
					293T	48hpi	6	45.5	200	285												Caco2	48hpi	11	21.2727	77	752
					293T	48hpi	6	45.5	201	544												Caco2	48hpi	11	21.2727	78	861
					293T	48hpi	6	45.5	202	420												Caco2	48hpi	11	21.2727	79	687
					293T	48hpi	6	45.5	203	102												Caco2	48hpi	11	21.2727	80	694
					293T	48hpi	6	45.5	204	377												Caco2	48hpi	11	21.2727	81	24
					293T	48hpi	6	45.5	205	108												Caco2	48hpi	11	21.2727	82	679
					293T	48hpi	6	45.5	206	233												Caco2	48hpi	11	21.2727	83	213
					293T	48hpi	6	45.5	207	252												Caco2	48hpi	11	21.2727	84	632
					293T	48hpi	6	45.5	208	340												Caco2	48hpi	11	21.2727	85	42
					293T	48hpi	6	45.5	209	302												Caco2	48hpi	11	21.2727	86	759
					293T	48hpi	6	45.5	210	331												Caco2	48hpi	11	21.2727	87	37
					293T	48hpi	6	45.5	211	95												Caco2	48hpi	11	21.2727	88	438
					293T	48hpi	6	45.5	212	265												Caco2	48hpi	11	21.2727	89	744
					293T	48hpi	6	45.5	213	400												Caco2	48hpi	11	21.2727	90	780
					293T	48hpi	6	45.5	214	42												Caco2	48hpi	11	21.2727	91	789
					293T	48hpi	6	45.5	215	146												Caco2	48hpi	11	21.2727	92	691
					293T	48hpi	6	45.5	216	342												Caco2	48hpi	11	21.2727	93	484
					293T	48hpi	6	45.5	217	220												Caco2	48hpi	11	21.2727	94	531
					293T	48hpi	6	45.5	218	281												Caco2	48hpi	11	21.2727	95	63
					293T	48hpi	6	45.5	219	379												Caco2	48hpi	11	21.2727	96	26
					293T	48hpi	6	45.5	220	28												Caco2	48hpi	11	21.2727	97	1001
					293T	48hpi	6	45.5	221	646												Caco2	48hpi	11	21.2727	98	550
					293T	48hpi	6	45.5	222	1700												Caco2	48hpi	11	21.2727	99	170
					293T	48hpi	6	45.5	223	28												Caco2	48hpi	11	21.2727	100	473
					293T	48hpi	6	45.5	224	592												Caco2	48hpi	11	21.2727	101	383
					293T	48hpi	6	45.5	225	242												Caco2	48hpi	11	21.2727	102	383
					293T	48hpi	6	45.5	226	45												Caco2	48hpi	11	21.2727	103	21
					293T	48hpi	6	45.5	227	92												Caco2	48hpi	11	21.2727	104	883
					293T	48hpi	6	45.5	228	256												Caco2	48hpi	11	21.2727	105	576
					293T	48hpi	6	45.5	229	646												Caco2	48hpi	11	21.2727	106	582
					293T	48hpi	6	45.5	230	259												Caco2	48hpi	11	21.2727	107	523
					293T	48hpi	6	45.5	231	1460												Caco2	48hpi	11	21.2727	108	377
					293T	48hpi	6	45.5	232	487												Caco2	48hpi	11	21.2727	109	1542
					293T	48hpi	6	45.5	233	530												Caco2	48hpi	11	21.2727	110	24
					293T	48hpi	6	45.5	234	635												Caco2	48hpi	11	21.2727	111	514
					293T	48hpi	6	45.5	235	711												Caco2	48hpi	11	21.2727	112	631
					293T	48hpi	6	45.5	236	193												Caco2	48hpi	11	21.2727	113	551
					293T	48hpi	6	45.5	237	581												Caco2	48hpi	11	21.2727	114	330
					293T	48hpi	6	45.5	238	232												Caco2	48hpi	11	21.2727	115	454
					293T	48hpi	6	45.5	239	519												Caco2	48hpi	11	21.2727	116	822
					293T	48hpi	6	45.5	240	232												Caco2	48hpi	11	21.2727	117	802
					293T	48hpi	6	45.5	241	179												Caco2	48hpi	11	21.2727	118	49
					293T	48hpi	6	45.5	242	1186												Caco2	48hpi	11	21.2727	119	309
					293T	48hpi	6	45.5	243	1519												Caco2	48hpi	11	21.2727	120	564
					293T	48hpi	6	45.5	244	648												Caco2	48hpi	11	21.2727	121	330
					293T	48hpi	6	45.5	245	356												Caco2	48hpi	11	21.2727	122	21
					293T	48hpi	6	45.5	246	195												Caco2	48hpi	11	21.2727	123	76
					293T	48hpi	6	45.5	247	627												Caco2	48hpi	11	21.2727	124	521
					293T	48hpi	6	45.5	248	85												Caco2	48hpi	11	21.2727	125	491
					293T	48hpi	6	45.5	249	26												Caco2	48hpi	11	21.2727	126	1471
					293T	48hpi	6	45.5	250	575												Caco2	48hpi	11	21.2727	127	618
					293T	48hpi	6	45.5	251	297												Caco2	48hpi	11	21.2727	128	828
					293T	48hpi	6	45.5	252	109												Caco2	48hpi	11	21.2727	129	742
					293T	48hpi	6	45.5	253	362												Caco2	48hpi	11	21.2727	130	746
					293T	48hpi	6	45.5	254	130												Caco2	48hpi	11	21.2727	131	558
					293T	48hpi	6	45.5	255	116												Caco2	48hpi	11	21.2727	132	295
					293T	48hpi	6	45.5	256	26												Caco2	48hpi	11	21.2727	133	832
					293T	48hpi	6	45.5	257	1287												Caco2	48hpi	11	21.2727	134	524
					293T	48hpi	6	45.5	258	317												Caco2	48hpi	11	21.2727	135	482
					293T	48hpi	6	45.5	259	733												Caco2	48hpi	11	21.2727	136	252
					293T	48hpi	6	45.5	260	20												Caco2	48hpi	11	21.2727	137	581
					293T	48hpi	6	45.5	261	416												Caco2	48hpi	11	21.2727	138	416
					293T	48hpi	6	45.5	262	79												Caco2	48hpi	11	21.2727	139	275
					293T	48hpi	6	45.5	263	202												Caco2	48hpi	11	21.2727	140	536
					293T	48hpi	6	45.5	264	43												Caco2	48hpi	11	21.2727	141	152
					293T	48hpi	6	45.5	265	883												Caco2	48hpi	11	21.2727	142	691
					293T	48hpi	6	45.5	266	1515												Caco2	48hpi	11	21.2727	143	39
					293T	48hpi	6	45.5	267	526												Caco2	48hpi	11	21.2727	144	907
					293T	48hpi	6	45.5	268	638												Caco2	48hpi	11	21.2727	145	92
					293T	48hpi	6	45.5	269	206												Caco2	48hpi	11	21.2727	146	210
					293T	48hpi	6	45.5	270	142												Caco2	48hpi	11	21.2727	147	716
					293T	48hpi	6	45.5	271	644												Caco2	48hpi	11	21.2727	148	533
					293T	48hpi	6	45.5	272	246												Caco2	48hpi	11	21.2727	149	610
					293T	48hpi	6	45.5	273	934												Caco2	48hpi	11	21.2727	150	508
					293T	48hpi	6	45.5	274	540												Caco2	48hpi	11	21.2727	151	46
					293T	48hpi	6	45.5	275	295												Caco2	48hpi	11	21.2727	152	452
					293T	48hpi	6	45.5	276	143												Caco2	48hpi	11	21.2727	153	129
					293T	48hpi	6	45.5	277	240												Caco2	48hpi	11	21.2727	154	457
					293T	48hpi	6	45.5	278	404												Caco2	48hpi	11	21.2727	155	153
					293T	48hpi	6	45.5	279	61												Caco2	48hpi	11	21.2727	156	265
					293T	48hpi	6	45.5	280	861												Caco2	48hpi	11	21.2727	157	793
					293T	48hpi	6	45.5	281	231												Caco2	48hpi	11	21.2727	158	224
					293T	48hpi	6	45.5	282	110												Caco2	48hpi	11	21.2727	159	702
					293T	48hpi	6	45.5	283	803												Caco2	48hpi	11	21.2727	160	447
					293T	48hpi	6	45.5	284	739												Caco2	48hpi	11	21.2727	161	308
					293T	48hpi	6	45.5	285	77												Caco2	48hpi	11	21.2727	162	20
					293T	48hpi	6	45.5	286	315												Caco2	48hpi	11	21.2727	163	388
					293T	48hpi	6	45.5	287	274												Caco2	48hpi	11	21.2727	164	240
					293T	48hpi	6	45.5	288	403												Caco2	48hpi	11	21.2727	165	102
					293T	48hpi	6	45.5	289	1395												Caco2	48hpi	11	21.2727	166	160
					293T	48hpi	6	45.5	290	385												Caco2	48hpi	11	21.2727	167	165
					293T	48hpi	6	45.5	291	416												Caco2	48hpi	11	21.2727	168	159
					293T	48hpi	6	45.5	292	121												Caco2	48hpi	11	21.2727	169	572
					293T	48hpi	6	45.5	293	176												Caco2	48hpi	11	21.2727	170	381
					293T	48hpi	6	45.5	294	493												Caco2	48hpi	11	21.2727	171	459
					293T	48hpi	6	45.5	295	171												Caco2	48hpi	11	21.2727	172	23
					293T	48hpi	6	45.5	296	813												Caco2	48hpi	11	21.2727	173	813
					293T	48hpi	6	45.5	297	69												Caco2	48hpi	11	21.2727	174	460
					293T	48hpi	6	45.5	298	76												Caco2	48hpi	11	21.2727	175	129
					293T	48hpi	6	45.5	299	206												Caco2	48hpi	11	21.2727	176	937
					293T	48hpi	6	45.5	300	529												Caco2	48hpi	11	21.2727	177	685
					293T	48hpi	6	45.5	301	758												Caco2	48hpi	11	21.2727	178	536
					293T	48hpi	6	45.5	302	735												Caco2	48hpi	11	21.2727	179	801
					293T	48hpi	6	45.5	303	545												Caco2	48hpi	11	21.2727	180	253
					293T	48hpi	6	45.5	304	467												Caco2	48hpi	11	21.2727	181	200
					293T	48hpi	6	45.5	305	35												Caco2	48hpi	11	21.2727	182	406
					293T	48hpi	6	45.5	306	275												Caco2	48hpi	11	21.2727	183	597
					293T	48hpi	6	45.5	307	139												Caco2	48hpi	11	21.2727	184	730
					293T	48hpi	6	45.5	308	371												Caco2	48hpi	11	21.2727	185	589
					293T	48hpi	6	45.5	309	148												Caco2	48hpi	11	21.2727	186	650
					293T	48hpi	6	45.5	310	365												Caco2	48hpi	11	21.2727	187	390
					293T	48hpi	6	45.5	311	209												Caco2	48hpi	11	21.2727	188	352
					293T	48hpi	6	45.5	312	485												Caco2	48hpi	11	21.2727	189	106
					293T	48hpi	6	45.5	313	343												Caco2	48hpi	11	21.2727	190	569
					293T	48hpi	6	45.5	314	354												Caco2	48hpi	11	21.2727	191	218
					293T	48hpi	6	45.5	315	93												Caco2	48hpi	11	21.2727	192	627
					293T	48hpi	6	45.5	316	425												Caco2	48hpi	11	21.2727	193	359
					293T	48hpi	6	45.5	317	203												Caco2	48hpi	11	21.2727	194	572
					293T	48hpi	6	45.5	318	65												Caco2	48hpi	11	21.2727	195	684
					293T	48hpi	6	45.5	319	310												Caco2	48hpi	11	21.2727	196	216
					293T	48hpi	6	45.5	320	417												Caco2	48hpi	11	21.2727	197	90
					293T	48hpi	6	45.5	321	114												Caco2	48hpi	11	21.2727	198	181
					293T	48hpi	6	45.5	322	175												Caco2	48hpi	11	21.2727	199	96
					293T	48hpi	6	45.5	323	376												Caco2	48hpi	11	21.2727	200	184
					293T	48hpi	6	45.5	324	22												Caco2	48hpi	11	21.2727	201	637
					293T	48hpi	6	45.5	325	368												Caco2	48hpi	11	21.2727	202	719
					293T	48hpi	6	45.5	326	685												Caco2	48hpi	11	21.2727	203	780
					293T	48hpi	6	45.5	327	326												Caco2	48hpi	11	21.2727	204	46
					293T	48hpi	6	45.5	328	215												Caco2	48hpi	11	21.2727	205	33
					293T	48hpi	6	45.5	329	119												Caco2	48hpi	11	21.2727	206	38
					293T	48hpi	6	45.5	330	143												Caco2	48hpi	11	21.2727	207	332
					293T	48hpi	6	45.5	331	328												Caco2	48hpi	11	21.2727	208	60
					293T	48hpi	6	45.5	332	252												Caco2	48hpi	11	21.2727	209	68
					293T	48hpi	6	45.5	333	808												Caco2	48hpi	11	21.2727	210	780
					293T	48hpi	6	45.5	334	314												Caco2	48hpi	11	21.2727	211	161
					293T	48hpi	6	45.5	335	487												Caco2	48hpi	11	21.2727	212	704
					293T	48hpi	6	45.5	336	48												Caco2	48hpi	11	21.2727	213	478
					293T	48hpi	6	45.5	337	246												Caco2	48hpi	11	21.2727	214	29
					293T	48hpi	6	45.5	338	485												Caco2	48hpi	11	21.2727	215	486
					293T	48hpi	6	45.5	339	662												Caco2	48hpi	11	21.2727	216	550
					293T	48hpi	6	45.5	340	286												Caco2	48hpi	11	21.2727	217	366
					293T	48hpi	6	45.5	341	139												Caco2	48hpi	11	21.2727	218	340
					293T	48hpi	6	45.5	342	305												Caco2	48hpi	11	21.2727	219	172
					293T	48hpi	6	45.5	343	161												Caco2	48hpi	11	21.2727	220	143
					293T	48hpi	6	45.5	344	300												Caco2	48hpi	11	21.2727	221	569
					293T	48hpi	6	45.5	345	386												Caco2	48hpi	11	21.2727	222	533
					293T	48hpi	6	45.5	346	361												Caco2	48hpi	11	21.2727	223	23
					293T	48hpi	6	45.5	347	262												Caco2	48hpi	11	21.2727	224	110
					293T	48hpi	6	45.5	348	486												Caco2	48hpi	11	21.2727	225	90
					293T	48hpi	6	45.5	349	172												Caco2	48hpi	11	21.2727	226	507
					293T	48hpi	6	45.5	350	284												Caco2	48hpi	11	21.2727	227	82
					293T	48hpi	6	45.5	351	334												Caco2	48hpi	11	21.2727	228	373
					293T	48hpi	6	45.5	352	201												Caco2	48hpi	11	21.2727	229	382
					293T	48hpi	6	45.5	353	354												Caco2	48hpi	11	21.2727	230	212
					293T	48hpi	6	45.5	354	182												Caco2	48hpi	11	21.2727	231	459
					293T	48hpi	6	45.5	355	431												Caco2	48hpi	11	21.2727	232	500
					293T	48hpi	6	45.5	356	186												Caco2	48hpi	11	21.2727	233	364
					293T	48hpi	6	45.5	357	327												Caco2	48hpi	11	21.2727	234	286
					293T	48hpi	6	45.5	358	26												Caco2	48hpi	6	22.3333	235	29
					293T	48hpi	6	45.5	359	274												Caco2	48hpi	6	22.3333	236	36
					293T	48hpi	6	45.5	360	245												Caco2	48hpi	6	22.3333	237	30
					293T	48hpi	6	45.5	361	58												Caco2	48hpi	6	22.3333	238	137
					293T	48hpi	6	45.5	362	317												Caco2	48hpi	6	22.3333	239	23
					293T	48hpi	6	45.5	363	131												Caco2	48hpi	6	22.3333	240	1657
					293T	48hpi	6	45.5	364	399												Caco2	48hpi	6	22.3333	241	28
					293T	48hpi	6	45.5	365	520												Caco2	48hpi	6	22.3333	242	863
					293T	48hpi	6	45.5	366	462												Caco2	48hpi	6	22.3333	243	20
					293T	48hpi	6	45.5	367	254												Caco2	48hpi	6	22.3333	244	879
					293T	48hpi	6	45.5	368	163												Caco2	48hpi	6	22.3333	245	681
					293T	48hpi	6	45.5	369	384												Caco2	48hpi	6	22.3333	246	696
					293T	48hpi	6	45.5	370	278												Caco2	48hpi	6	22.3333	247	898
					293T	48hpi	6	45.5	371	62												Caco2	48hpi	6	22.3333	248	799
					293T	48hpi	6	45.5	372	314												Caco2	48hpi	6	22.3333	249	645
					293T	48hpi	6	45.5	373	113												Caco2	48hpi	6	22.3333	250	22
					293T	48hpi	6	45.5	374	235												Caco2	48hpi	6	22.3333	251	80
					293T	48hpi	6	45.5	375	108												Caco2	48hpi	6	22.3333	252	419
					293T	48hpi	6	45.5	376	42												Caco2	48hpi	6	22.3333	253	982
					293T	48hpi	6	45.5	377	36												Caco2	48hpi	6	22.3333	254	404
					293T	48hpi	6	45.5	378	245												Caco2	48hpi	6	22.3333	255	158
					293T	48hpi	6	45.5	379	25												Caco2	48hpi	6	22.3333	256	526
					293T	48hpi	6	45.5	380	64												Caco2	48hpi	6	22.3333	257	1708
					293T	48hpi	6	45.5	381	362												Caco2	48hpi	6	22.3333	258	799
					293T	48hpi	6	45.5	382	172												Caco2	48hpi	6	22.3333	259	30
					293T	48hpi	6	45.5	383	472												Caco2	48hpi	6	22.3333	260	22
					293T	48hpi	6	45.5	384	180												Caco2	48hpi	6	22.3333	261	98
					293T	48hpi	6	45.5	385	38												Caco2	48hpi	6	22.3333	262	921
					293T	48hpi	6	45.5	386	751												Caco2	48hpi	6	22.3333	263	40
					293T	48hpi	6	45.5	387	65												Caco2	48hpi	6	22.3333	264	1757
					293T	48hpi	6	45.5	388	472												Caco2	48hpi	6	22.3333	265	326
					293T	48hpi	6	45.5	389	344												Caco2	48hpi	6	22.3333	266	656
					293T	48hpi	6	45.5	390	451												Caco2	48hpi	6	22.3333	267	1734
					293T	48hpi	6	45.5	391	119												Caco2	48hpi	6	22.3333	268	1005
					293T	48hpi	6	45.5	392	72												Caco2	48hpi	6	22.3333	269	789
					293T	48hpi	6	45.5	393	92												Caco2	48hpi	6	22.3333	270	925
					293T	48hpi	6	45.5	394	339												Caco2	48hpi	6	22.3333	271	510
					293T	48hpi	6	45.5	395	405												Caco2	48hpi	6	22.3333	272	439
					293T	48hpi	6	45.5	396	87												Caco2	48hpi	6	22.3333	273	222
					293T	48hpi	6	45.5	397	78												Caco2	48hpi	6	22.3333	274	68
					293T	48hpi	6	45.5	398	426												Caco2	48hpi	6	22.3333	275	494
					293T	48hpi	6	45.5	399	567												Caco2	48hpi	6	22.3333	276	472
					293T	48hpi	6	45.5	400	145												Caco2	48hpi	6	22.3333	277	160
					293T	48hpi	6	45.5	401	284												Caco2	48hpi	6	22.3333	278	195
					293T	48hpi	6	45.5	402	145												Caco2	48hpi	6	22.3333	279	123
					293T	48hpi	6	45.5	403	219												Caco2	48hpi	6	22.3333	280	28
					293T	48hpi	6	45.5	404	215												Caco2	48hpi	6	22.3333	281	458
					293T	48hpi	6	45.5	405	404												Caco2	48hpi	6	22.3333	282	26
					293T	48hpi	6	45.5	406	225												Caco2	48hpi	6	22.3333	283	376
					293T	48hpi	6	45.5	407	199												Caco2	48hpi	6	22.3333	284	316
					293T	48hpi	6	45.5	408	803												Caco2	48hpi	6	22.3333	285	426
					293T	48hpi	6	45.5	409	73												Caco2	48hpi	6	22.3333	286	84
					293T	48hpi	6	45.5	410	323												Caco2	48hpi	6	22.3333	287	163
					293T	48hpi	6	45.5	411	530												Caco2	48hpi	6	22.3333	288	33
					293T	48hpi	6	45.5	412	49												Caco2	48hpi	6	22.3333	289	231
					293T	48hpi	6	45.5	413	28												Caco2	48hpi	6	22.3333	290	87
					293T	48hpi	6	45.5	414	218												Caco2	48hpi	6	22.3333	291	65
					293T	48hpi	6	45.5	415	226												Caco2	48hpi	6	22.3333	292	494
					293T	48hpi	6	45.5	416	383												Caco2	48hpi	6	22.3333	293	392
					293T	48hpi	6	45.5	417	116												Caco2	48hpi	6	22.3333	294	221
					293T	48hpi	6	45.5	418	310												Caco2	48hpi	6	22.3333	295	57
					293T	48hpi	6	45.5	419	319												Caco2	48hpi	6	22.3333	296	107
					293T	48hpi	6	45.5	420	127												Caco2	48hpi	6	22.3333	297	432
					293T	48hpi	6	45.5	421	515												Caco2	48hpi	6	22.3333	298	91
					293T	48hpi	6	45.5	422	174												Caco2	48hpi	6	22.3333	299	102
					293T	48hpi	6	45.5	423	203												Caco2	48hpi	6	22.3333	300	1319
					293T	48hpi	6	45.5	424	292												Caco2	48hpi	6	22.3333	301	146
					293T	48hpi	6	45.5	425	190												Caco2	48hpi	6	22.3333	302	341
					293T	48hpi	6	45.5	426	351												Caco2	48hpi	6	22.3333	303	1430
					293T	48hpi	6	45.5	427	24												Caco2	48hpi	6	22.3333	304	32
					293T	48hpi	6	45.5	428	511												Caco2	48hpi	6	22.3333	305	191
					293T	48hpi	6	45.5	429	137												Caco2	48hpi	6	22.3333	306	1303
					293T	48hpi	6	45.5	430	315												Caco2	48hpi	6	22.3333	307	217
					293T	48hpi	6	45.5	431	282												Caco2	48hpi	6	22.3333	308	892
					293T	48hpi	6	45.5	432	71												Caco2	48hpi	6	22.3333	309	174
					293T	48hpi	6	45.5	433	215												Caco2	48hpi	6	22.3333	310	62
					293T	48hpi	6	45.5	434	180												Caco2	48hpi	6	22.3333	311	251
					293T	48hpi	6	45.5	435	341												Caco2	48hpi	6	22.3333	312	276
					293T	48hpi	6	45.5	436	113												Caco2	48hpi	6	22.3333	313	1219
					293T	48hpi	6	45.5	437	598												Caco2	48hpi	6	22.3333	314	1855
					293T	48hpi	6	45.5	438	222												Caco2	48hpi	6	22.3333	315	866
					293T	48hpi	6	45.5	439	103												Caco2	48hpi	6	22.3333	316	297
					293T	48hpi	6	45.5	440	251												Caco2	48hpi	6	22.3333	317	508
					293T	48hpi	6	45.5	441	81												Caco2	48hpi	6	22.3333	318	226
					293T	48hpi	6	45.5	442	591												Caco2	48hpi	6	22.3333	319	823
					293T	48hpi	6	45.5	443	80												Caco2	48hpi	6	22.3333	320	37
					293T	48hpi	6	45.5	444	380												Caco2	48hpi	6	22.3333	321	687
					293T	48hpi	6	45.5	445	82												Caco2	48hpi	6	22.3333	322	921
					293T	48hpi	6	45.5	446	157												Caco2	48hpi	6	22.3333	323	398
					293T	48hpi	6	45.5	447	218												Caco2	48hpi	6	22.3333	324	165
					293T	48hpi	6	45.5	448	357												Caco2	48hpi	6	22.3333	325	31
					293T	48hpi	6	45.5	449	125												Caco2	48hpi	6	22.3333	326	738
					293T	48hpi	6	45.5	450	107												Caco2	48hpi	6	22.3333	327	265
					293T	48hpi	6	45.5	451	27												Caco2	48hpi	6	22.3333	328	120
					293T	48hpi	6	45.5	452	73												Caco2	48hpi	6	22.3333	329	1293
					293T	48hpi	6	45.5	453	25												Caco2	48hpi	6	22.3333	330	119
					293T	48hpi	6	45.5	454	120												Caco2	48hpi	6	22.3333	331	1419
					293T	48hpi	6	45.5	455	158												Caco2	48hpi	6	22.3333	332	65
					293T	48hpi	6	45.5	456	146												Caco2	48hpi	6	22.3333	333	24
					293T	48hpi	6	45.5	457	121												Caco2	48hpi	6	22.3333	334	47
					293T	48hpi	6	45.5	458	323												Caco2	48hpi	6	22.3333	335	150
					293T	48hpi	6	45.5	459	60												Caco2	48hpi	6	22.3333	336	324
					293T	48hpi	6	45.5	460	98												Caco2	48hpi	6	22.3333	337	215
					293T	48hpi	6	23.6667	461	802												Caco2	48hpi	6	22.3333	338	132
					293T	48hpi	6	23.6667	462	200												Caco2	48hpi	6	22.3333	339	344
					293T	48hpi	6	23.6667	463	984												Caco2	48hpi	6	22.3333	340	43
					293T	48hpi	6	23.6667	464	68												Caco2	48hpi	6	22.3333	341	956
					293T	48hpi	6	23.6667	465	788												Caco2	48hpi	6	22.3333	342	128
					293T	48hpi	6	23.6667	466	306												Caco2	48hpi	6	22.3333	343	425
					293T	48hpi	6	23.6667	467	297												Caco2	48hpi	6	22.3333	344	886
					293T	48hpi	6	23.6667	468	23												Caco2	48hpi	6	22.3333	345	1349
					293T	48hpi	6	23.6667	469	306												Caco2	48hpi	6	22.3333	346	82
					293T	48hpi	6	23.6667	470	57												Caco2	48hpi	6	22.3333	347	1299
					293T	48hpi	6	23.6667	471	995												Caco2	48hpi	6	22.3333	348	21
					293T	48hpi	6	23.6667	472	395												Caco2	48hpi	6	22.3333	349	163
					293T	48hpi	6	23.6667	473	89												Caco2	48hpi	6	22.3333	350	229
					293T	48hpi	6	23.6667	474	315												Caco2	48hpi	6	22.3333	351	72
					293T	48hpi	6	23.6667	475	658												Caco2	48hpi	6	22.3333	352	32
					293T	48hpi	6	23.6667	476	356												Caco2	48hpi	6	22.3333	353	523
					293T	48hpi	6	23.6667	477	21												Caco2	48hpi	6	22.3333	354	1438
					293T	48hpi	6	23.6667	478	498												Caco2	48hpi	6	22.3333	355	83
					293T	48hpi	6	23.6667	479	734												Caco2	48hpi	6	22.3333	356	605
					293T	48hpi	6	23.6667	480	477												Caco2	48hpi	6	22.3333	357	21
					293T	48hpi	6	23.6667	481	559												Caco2	48hpi	6	22.3333	358	486
					293T	48hpi	6	23.6667	482	270												Caco2	48hpi	6	22.3333	359	300
					293T	48hpi	6	23.6667	483	308												Caco2	48hpi	6	22.3333	360	61
					293T	48hpi	6	23.6667	484	232												Caco2	48hpi	6	22.3333	361	99
					293T	48hpi	6	23.6667	485	291												Caco2	48hpi	6	22.3333	362	221
					293T	48hpi	6	23.6667	486	174												Caco2	48hpi	6	22.3333	363	177
					293T	48hpi	6	23.6667	487	448												Caco2	48hpi	6	22.3333	364	91
					293T	48hpi	6	23.6667	488	236												Caco2	48hpi	6	22.3333	365	32
					293T	48hpi	6	23.6667	489	47												Caco2	48hpi	6	22.3333	366	310
					293T	48hpi	6	23.6667	490	129												Caco2	48hpi	6	22.3333	367	37
					293T	48hpi	6	23.6667	491	593												Caco2	48hpi	6	22.3333	368	256
					293T	48hpi	6	23.6667	492	70												Caco2	48hpi	9	18.5556	369	103
					293T	48hpi	6	23.6667	493	27												Caco2	48hpi	9	18.5556	370	564
					293T	48hpi	6	23.6667	494	189												Caco2	48hpi	9	18.5556	371	179
					293T	48hpi	6	23.6667	495	96												Caco2	48hpi	9	18.5556	372	80
					293T	48hpi	6	23.6667	496	1245												Caco2	48hpi	9	18.5556	373	64
					293T	48hpi	6	23.6667	497	29												Caco2	48hpi	9	18.5556	374	181
					293T	48hpi	6	23.6667	498	58												Caco2	48hpi	9	18.5556	375	253
					293T	48hpi	6	23.6667	499	186												Caco2	48hpi	9	18.5556	376	28
					293T	48hpi	6	23.6667	500	20												Caco2	48hpi	9	18.5556	377	948
					293T	48hpi	6	23.6667	501	20												Caco2	48hpi	9	18.5556	378	72
					293T	48hpi	6	23.6667	502	215												Caco2	48hpi	9	18.5556	379	686
					293T	48hpi	6	23.6667	503	301												Caco2	48hpi	9	18.5556	380	189
					293T	48hpi	6	23.6667	504	59												Caco2	48hpi	9	18.5556	381	22
					293T	48hpi	6	23.6667	505	468												Caco2	48hpi	9	18.5556	382	101
					293T	48hpi	6	23.6667	506	53												Caco2	48hpi	9	18.5556	383	60
					293T	48hpi	6	23.6667	507	887												Caco2	48hpi	9	18.5556	384	74
					293T	48hpi	6	23.6667	508	44												Caco2	48hpi	9	18.5556	385	534
					293T	48hpi	6	23.6667	509	21												Caco2	48hpi	9	18.5556	386	624
					293T	48hpi	6	23.6667	510	82												Caco2	48hpi	9	18.5556	387	500
					293T	48hpi	6	23.6667	511	1499												Caco2	48hpi	9	18.5556	388	583
					293T	48hpi	6	23.6667	512	38												Caco2	48hpi	9	18.5556	389	78
					293T	48hpi	6	23.6667	513	61												Caco2	48hpi	9	18.5556	390	225
					293T	48hpi	6	23.6667	514	1893												Caco2	48hpi	9	18.5556	391	82
					293T	48hpi	6	23.6667	515	1832												Caco2	48hpi	9	18.5556	392	280
					293T	48hpi	6	23.6667	516	451												Caco2	48hpi	9	18.5556	393	42
					293T	48hpi	6	23.6667	517	141												Caco2	48hpi	9	18.5556	394	198
					293T	48hpi	6	23.6667	518	136												Caco2	48hpi	9	18.5556	395	268
					293T	48hpi	6	23.6667	519	1758												Caco2	48hpi	9	18.5556	396	698
					293T	48hpi	6	23.6667	520	289												Caco2	48hpi	9	18.5556	397	1293
					293T	48hpi	6	23.6667	521	59												Caco2	48hpi	9	18.5556	398	40
					293T	48hpi	6	23.6667	522	1361												Caco2	48hpi	9	18.5556	399	140
					293T	48hpi	6	23.6667	523	559												Caco2	48hpi	9	18.5556	400	30
					293T	48hpi	6	23.6667	524	789												Caco2	48hpi	9	18.5556	401	563
					293T	48hpi	6	23.6667	525	22												Caco2	48hpi	9	18.5556	402	29
					293T	48hpi	6	23.6667	526	119												Caco2	48hpi	9	18.5556	403	293
					293T	48hpi	6	23.6667	527	443												Caco2	48hpi	9	18.5556	404	569
					293T	48hpi	6	23.6667	528	1200												Caco2	48hpi	9	18.5556	405	571
					293T	48hpi	6	23.6667	529	1555												Caco2	48hpi	9	18.5556	406	629
					293T	48hpi	6	23.6667	530	81												Caco2	48hpi	9	18.5556	407	858
					293T	48hpi	6	23.6667	531	279												Caco2	48hpi	9	18.5556	408	284
					293T	48hpi	6	23.6667	532	1364												Caco2	48hpi	9	18.5556	409	782
					293T	48hpi	6	23.6667	533	68												Caco2	48hpi	9	18.5556	410	568
					293T	48hpi	6	23.6667	534	125												Caco2	48hpi	9	18.5556	411	513
					293T	48hpi	6	23.6667	535	63												Caco2	48hpi	9	18.5556	412	691
					293T	48hpi	6	23.6667	536	571												Caco2	48hpi	9	18.5556	413	616
					293T	48hpi	6	23.6667	537	68												Caco2	48hpi	9	18.5556	414	143
					293T	48hpi	6	23.6667	538	460												Caco2	48hpi	9	18.5556	415	528
					293T	48hpi	6	23.6667	539	1161												Caco2	48hpi	9	18.5556	416	32
					293T	48hpi	6	23.6667	540	109												Caco2	48hpi	9	18.5556	417	710
					293T	48hpi	6	23.6667	541	46												Caco2	48hpi	9	18.5556	418	464
					293T	48hpi	6	23.6667	542	117												Caco2	48hpi	9	18.5556	419	574
					293T	48hpi	6	23.6667	543	93												Caco2	48hpi	9	18.5556	420	125
					293T	48hpi	6	23.6667	544	424												Caco2	48hpi	9	18.5556	421	1365
					293T	48hpi	6	23.6667	545	28												Caco2	48hpi	9	18.5556	422	305
					293T	48hpi	6	23.6667	546	1915												Caco2	48hpi	9	18.5556	423	315
					293T	48hpi	6	23.6667	547	48												Caco2	48hpi	9	18.5556	424	304
					293T	48hpi	6	23.6667	548	37												Caco2	48hpi	9	18.5556	425	362
					293T	48hpi	6	23.6667	549	32												Caco2	48hpi	9	18.5556	426	680
					293T	48hpi	6	23.6667	550	106												Caco2	48hpi	9	18.5556	427	805
					293T	48hpi	6	23.6667	551	1181												Caco2	48hpi	9	18.5556	428	846
					293T	48hpi	6	23.6667	552	163												Caco2	48hpi	9	18.5556	429	1427
					293T	48hpi	6	23.6667	553	25												Caco2	48hpi	9	18.5556	430	818
					293T	48hpi	6	23.6667	554	22												Caco2	48hpi	9	18.5556	431	764
					293T	48hpi	6	23.6667	555	46												Caco2	48hpi	9	18.5556	432	223
					293T	48hpi	6	23.6667	556	37												Caco2	48hpi	9	18.5556	433	291
					293T	48hpi	6	23.6667	557	24												Caco2	48hpi	9	18.5556	434	429
					293T	48hpi	6	23.6667	558	629												Caco2	48hpi	9	18.5556	435	400
					293T	48hpi	6	23.6667	559	105												Caco2	48hpi	9	18.5556	436	732
					293T	48hpi	6	23.6667	560	40												Caco2	48hpi	9	18.5556	437	1259
					293T	48hpi	6	23.6667	561	29												Caco2	48hpi	9	18.5556	438	583
					293T	48hpi	6	23.6667	562	62												Caco2	48hpi	9	18.5556	439	757
					293T	48hpi	6	23.6667	563	34												Caco2	48hpi	9	18.5556	440	565
					293T	48hpi	6	23.6667	564	998												Caco2	48hpi	9	18.5556	441	35
					293T	48hpi	6	23.6667	565	45												Caco2	48hpi	9	18.5556	442	643
					293T	48hpi	6	23.6667	566	38												Caco2	48hpi	9	18.5556	443	86
					293T	48hpi	6	23.6667	567	21												Caco2	48hpi	9	18.5556	444	254
					293T	48hpi	6	23.6667	568	24												Caco2	48hpi	9	18.5556	445	657
					293T	48hpi	6	23.6667	569	25												Caco2	48hpi	9	18.5556	446	1277
					293T	48hpi	6	23.6667	570	174												Caco2	48hpi	9	18.5556	447	691
					293T	48hpi	6	23.6667	571	24												Caco2	48hpi	9	18.5556	448	804
					293T	48hpi	6	23.6667	572	633												Caco2	48hpi	9	18.5556	449	638
					293T	48hpi	6	23.6667	573	1220												Caco2	48hpi	9	18.5556	450	1118
					293T	48hpi	6	23.6667	574	82												Caco2	48hpi	9	18.5556	451	189
					293T	48hpi	6	23.6667	575	208												Caco2	48hpi	9	18.5556	452	28
					293T	48hpi	6	23.6667	576	569												Caco2	48hpi	9	18.5556	453	154
					293T	48hpi	6	23.6667	577	1020												Caco2	48hpi	9	18.5556	454	504
					293T	48hpi	6	23.6667	578	581												Caco2	48hpi	9	18.5556	455	23
					293T	48hpi	6	23.6667	579	375												Caco2	48hpi	9	18.5556	456	39
					293T	48hpi	6	23.6667	580	710												Caco2	48hpi	9	18.5556	457	936
					293T	48hpi	6	23.6667	581	550												Caco2	48hpi	9	18.5556	458	96
					293T	48hpi	6	23.6667	582	802												Caco2	48hpi	9	18.5556	459	42
					293T	48hpi	6	23.6667	583	107												Caco2	48hpi	9	18.5556	460	1623
					293T	48hpi	6	23.6667	584	333												Caco2	48hpi	9	18.5556	461	968
					293T	48hpi	6	23.6667	585	62												Caco2	48hpi	9	18.5556	462	1019
					293T	48hpi	6	23.6667	586	116												Caco2	48hpi	9	18.5556	463	1298
					293T	48hpi	6	23.6667	587	1138												Caco2	48hpi	9	18.5556	464	34
					293T	48hpi	6	23.6667	588	915												Caco2	48hpi	9	18.5556	465	114
					293T	48hpi	6	23.6667	589	42												Caco2	48hpi	9	18.5556	466	438
					293T	48hpi	6	23.6667	590	77												Caco2	48hpi	9	18.5556	467	696
					293T	48hpi	6	23.6667	591	245												Caco2	48hpi	9	18.5556	468	739
					293T	48hpi	6	23.6667	592	370												Caco2	48hpi	9	18.5556	469	22
					293T	48hpi	6	23.6667	593	1004												Caco2	48hpi	9	18.5556	470	134
					293T	48hpi	6	23.6667	594	344												Caco2	48hpi	9	18.5556	471	21
					293T	48hpi	6	23.6667	595	315												Caco2	48hpi	9	18.5556	472	843
					293T	48hpi	6	23.6667	596	443												Caco2	48hpi	9	18.5556	473	1692
					293T	48hpi	6	23.6667	597	607												Caco2	48hpi	9	18.5556	474	87
					293T	48hpi	6	23.6667	598	32												Caco2	48hpi	9	18.5556	475	62
					293T	48hpi	6	23.6667	599	315												Caco2	48hpi	9	18.5556	476	892
					293T	48hpi	6	23.6667	600	354												Caco2	48hpi	9	18.5556	477	933
					293T	48hpi	6	23.6667	601	31												Caco2	48hpi	9	18.5556	478	1579
					293T	48hpi	6	23.6667	602	24												Caco2	48hpi	9	18.5556	479	213
					293T	48hpi	9	33.7778	603	65												Caco2	48hpi	9	18.5556	480	1072
					293T	48hpi	9	33.7778	604	34												Caco2	48hpi	9	18.5556	481	555
					293T	48hpi	9	33.7778	605	176												Caco2	48hpi	9	18.5556	482	252
					293T	48hpi	9	33.7778	606	271												Caco2	48hpi	9	18.5556	483	119
					293T	48hpi	9	33.7778	607	309												Caco2	48hpi	9	18.5556	484	21
					293T	48hpi	9	33.7778	608	512												Caco2	48hpi	9	18.5556	485	1122
					293T	48hpi	9	33.7778	609	22												Caco2	48hpi	9	18.5556	486	157
					293T	48hpi	9	33.7778	610	1155												Caco2	48hpi	9	18.5556	487	656
					293T	48hpi	9	33.7778	611	293												Caco2	48hpi	9	18.5556	488	238
					293T	48hpi	9	33.7778	612	233												Caco2	48hpi	9	18.5556	489	780
					293T	48hpi	9	33.7778	613	379												Caco2	48hpi	9	18.5556	490	24
					293T	48hpi	9	33.7778	614	20												Caco2	48hpi	9	18.5556	491	74
					293T	48hpi	9	33.7778	615	52												Caco2	48hpi	9	18.5556	492	341
					293T	48hpi	9	33.7778	616	90												Caco2	48hpi	9	18.5556	493	63
					293T	48hpi	9	33.7778	617	1055												Caco2	48hpi	9	18.5556	494	92
					293T	48hpi	9	33.7778	618	72												Caco2	48hpi	9	18.5556	495	67
					293T	48hpi	9	33.7778	619	855												Caco2	48hpi	9	18.5556	496	221
					293T	48hpi	9	33.7778	620	247												Caco2	48hpi	9	18.5556	497	553
					293T	48hpi	9	33.7778	621	645												Caco2	48hpi	9	18.5556	498	713
					293T	48hpi	9	33.7778	622	97												Caco2	48hpi	9	18.5556	499	214
					293T	48hpi	9	33.7778	623	25												Caco2	48hpi	9	18.5556	500	296
					293T	48hpi	9	33.7778	624	1124												Caco2	48hpi	9	18.5556	501	695
					293T	48hpi	9	33.7778	625	94												Caco2	48hpi	9	18.5556	502	383
					293T	48hpi	9	33.7778	626	1347												Caco2	48hpi	9	18.5556	503	375
					293T	48hpi	9	33.7778	627	283												Caco2	48hpi	9	18.5556	504	35
					293T	48hpi	9	33.7778	628	494												Caco2	48hpi	9	18.5556	505	1675
					293T	48hpi	9	33.7778	629	746												Caco2	48hpi	9	18.5556	506	614
					293T	48hpi	9	33.7778	630	206												Caco2	48hpi	9	18.5556	507	1638
					293T	48hpi	9	33.7778	631	1418												Caco2	48hpi	9	18.5556	508	51
					293T	48hpi	9	33.7778	632	167												Caco2	48hpi	9	18.5556	509	642
					293T	48hpi	9	33.7778	633	1205												Caco2	48hpi	9	18.5556	510	478
					293T	48hpi	9	33.7778	634	1368												Caco2	48hpi	9	18.5556	511	154
					293T	48hpi	9	33.7778	635	270												Caco2	48hpi	9	18.5556	512	1213
					293T	48hpi	9	33.7778	636	192												Caco2	48hpi	9	18.5556	513	1170
					293T	48hpi	9	33.7778	637	134												Caco2	48hpi	9	18.5556	514	467
					293T	48hpi	9	33.7778	638	430												Caco2	48hpi	9	18.5556	515	1006
					293T	48hpi	9	33.7778	639	120												Caco2	48hpi	9	18.5556	516	637
					293T	48hpi	9	33.7778	640	1121												Caco2	48hpi	9	18.5556	517	1531
					293T	48hpi	9	33.7778	641	79												Caco2	48hpi	9	18.5556	518	459
					293T	48hpi	9	33.7778	642	35												Caco2	48hpi	9	18.5556	519	25
					293T	48hpi	9	33.7778	643	606												Caco2	48hpi	9	18.5556	520	110
					293T	48hpi	9	33.7778	644	618												Caco2	48hpi	9	18.5556	521	419
					293T	48hpi	9	33.7778	645	134												Caco2	48hpi	9	18.5556	522	674
					293T	48hpi	9	33.7778	646	41												Caco2	48hpi	9	18.5556	523	143
					293T	48hpi	9	33.7778	647	149												Caco2	48hpi	9	18.5556	524	36
					293T	48hpi	9	33.7778	648	24												Caco2	48hpi	9	18.5556	525	48
					293T	48hpi	9	33.7778	649	68												Caco2	48hpi	9	18.5556	526	622
					293T	48hpi	9	33.7778	650	77												Caco2	48hpi	9	18.5556	527	88
					293T	48hpi	9	33.7778	651	104												Caco2	48hpi	9	18.5556	528	77
					293T	48hpi	9	33.7778	652	871												Caco2	48hpi	9	18.5556	529	850
					293T	48hpi	9	33.7778	653	162												Caco2	48hpi	9	18.5556	530	541
					293T	48hpi	9	33.7778	654	911												Caco2	48hpi	9	18.5556	531	374
					293T	48hpi	9	33.7778	655	32												Caco2	48hpi	9	18.5556	532	756
					293T	48hpi	9	33.7778	656	81												Caco2	48hpi	9	18.5556	533	102
					293T	48hpi	9	33.7778	657	417												Caco2	48hpi	9	18.5556	534	61
					293T	48hpi	9	33.7778	658	232												Caco2	48hpi	9	18.5556	535	36
					293T	48hpi	9	33.7778	659	68												Caco2	48hpi	9	18.3333	536	30
					293T	48hpi	9	33.7778	660	35												Caco2	48hpi	9	18.3333	537	663
					293T	48hpi	9	33.7778	661	33												Caco2	48hpi	9	18.3333	538	1157
					293T	48hpi	9	33.7778	662	277												Caco2	48hpi	9	18.3333	539	706
					293T	48hpi	9	33.7778	663	986												Caco2	48hpi	9	18.3333	540	51
					293T	48hpi	9	33.7778	664	193												Caco2	48hpi	9	18.3333	541	179
					293T	48hpi	9	33.7778	665	61												Caco2	48hpi	9	18.3333	542	237
					293T	48hpi	9	33.7778	666	399												Caco2	48hpi	9	18.3333	543	1292
					293T	48hpi	9	33.7778	667	224												Caco2	48hpi	9	18.3333	544	80
					293T	48hpi	9	33.7778	668	27												Caco2	48hpi	9	18.3333	545	140
					293T	48hpi	9	33.7778	669	176												Caco2	48hpi	9	18.3333	546	138
					293T	48hpi	9	33.7778	670	37												Caco2	48hpi	9	18.3333	547	916
					293T	48hpi	9	33.7778	671	294												Caco2	48hpi	9	18.3333	548	311
					293T	48hpi	9	33.7778	672	267												Caco2	48hpi	9	18.3333	549	846
					293T	48hpi	9	33.7778	673	27												Caco2	48hpi	9	18.3333	550	170
					293T	48hpi	9	33.7778	674	321												Caco2	48hpi	9	18.3333	551	568
					293T	48hpi	9	33.7778	675	860												Caco2	48hpi	9	18.3333	552	737
					293T	48hpi	9	33.7778	676	548												Caco2	48hpi	9	18.3333	553	399
					293T	48hpi	9	33.7778	677	229												Caco2	48hpi	9	18.3333	554	288
					293T	48hpi	9	33.7778	678	214												Caco2	48hpi	9	18.3333	555	865
					293T	48hpi	9	33.7778	679	558												Caco2	48hpi	9	18.3333	556	593
					293T	48hpi	9	33.7778	680	474												Caco2	48hpi	9	18.3333	557	518
					293T	48hpi	9	33.7778	681	227												Caco2	48hpi	9	18.3333	558	777
					293T	48hpi	9	33.7778	682	73												Caco2	48hpi	9	18.3333	559	954
					293T	48hpi	9	33.7778	683	20												Caco2	48hpi	9	18.3333	560	357
					293T	48hpi	9	33.7778	684	808												Caco2	48hpi	9	18.3333	561	598
					293T	48hpi	9	33.7778	685	51												Caco2	48hpi	9	18.3333	562	121
					293T	48hpi	9	33.7778	686	304												Caco2	48hpi	9	18.3333	563	335
					293T	48hpi	9	33.7778	687	1597												Caco2	48hpi	9	18.3333	564	306
					293T	48hpi	9	33.7778	688	510												Caco2	48hpi	9	18.3333	565	415
					293T	48hpi	9	33.7778	689	802												Caco2	48hpi	9	18.3333	566	1103
					293T	48hpi	9	33.7778	690	144												Caco2	48hpi	9	18.3333	567	563
					293T	48hpi	9	33.7778	691	784												Caco2	48hpi	9	18.3333	568	209
					293T	48hpi	9	33.7778	692	1246												Caco2	48hpi	9	18.3333	569	680
					293T	48hpi	9	33.7778	693	436												Caco2	48hpi	9	18.3333	570	34
					293T	48hpi	9	33.7778	694	300												Caco2	48hpi	9	18.3333	571	697
					293T	48hpi	9	33.7778	695	152												Caco2	48hpi	9	18.3333	572	896
					293T	48hpi	9	33.7778	696	380												Caco2	48hpi	9	18.3333	573	418
					293T	48hpi	9	33.7778	697	1177												Caco2	48hpi	9	18.3333	574	436
					293T	48hpi	9	33.7778	698	1254												Caco2	48hpi	9	18.3333	575	293
					293T	48hpi	9	33.7778	699	867												Caco2	48hpi	9	18.3333	576	575
					293T	48hpi	9	33.7778	700	775												Caco2	48hpi	9	18.3333	577	1075
					293T	48hpi	9	33.7778	701	95												Caco2	48hpi	9	18.3333	578	1017
					293T	48hpi	9	33.7778	702	523												Caco2	48hpi	9	18.3333	579	933
					293T	48hpi	9	33.7778	703	317												Caco2	48hpi	9	18.3333	580	1065
					293T	48hpi	9	33.7778	704	41												Caco2	48hpi	9	18.3333	581	1262
					293T	48hpi	9	33.7778	705	24												Caco2	48hpi	9	18.3333	582	329
					293T	48hpi	9	33.7778	706	1247												Caco2	48hpi	9	18.3333	583	23
					293T	48hpi	9	33.7778	707	574												Caco2	48hpi	9	18.3333	584	1556
					293T	48hpi	9	33.7778	708	167												Caco2	48hpi	9	18.3333	585	25
					293T	48hpi	9	33.7778	709	481												Caco2	48hpi	9	18.3333	586	420
					293T	48hpi	9	33.7778	710	303												Caco2	48hpi	9	18.3333	587	777
					293T	48hpi	9	33.7778	711	48												Caco2	48hpi	9	18.3333	588	724
					293T	48hpi	9	33.7778	712	405												Caco2	48hpi	9	18.3333	589	897
					293T	48hpi	9	33.7778	713	446												Caco2	48hpi	9	18.3333	590	41
					293T	48hpi	9	33.7778	714	94												Caco2	48hpi	9	18.3333	591	429
					293T	48hpi	9	33.7778	715	345												Caco2	48hpi	9	18.3333	592	1334
					293T	48hpi	9	33.7778	716	73												Caco2	48hpi	9	18.3333	593	477
					293T	48hpi	9	33.7778	717	224												Caco2	48hpi	9	18.3333	594	94
					293T	48hpi	9	33.7778	718	304												Caco2	48hpi	9	18.3333	595	396
					293T	48hpi	9	33.7778	719	45												Caco2	48hpi	9	18.3333	596	1352
					293T	48hpi	9	33.7778	720	1192												Caco2	48hpi	9	18.3333	597	45
					293T	48hpi	9	33.7778	721	612												Caco2	48hpi	9	18.3333	598	57
					293T	48hpi	9	33.7778	722	501												Caco2	48hpi	9	18.3333	599	778
					293T	48hpi	9	33.7778	723	1111												Caco2	48hpi	9	18.3333	600	132
					293T	48hpi	9	33.7778	724	560												Caco2	48hpi	9	18.3333	601	1685
					293T	48hpi	9	33.7778	725	74												Caco2	48hpi	9	18.3333	602	98
					293T	48hpi	9	33.7778	726	638												Caco2	48hpi	9	18.3333	603	42
					293T	48hpi	9	33.7778	727	156												Caco2	48hpi	9	18.3333	604	1086
					293T	48hpi	9	33.7778	728	291												Caco2	48hpi	9	18.3333	605	766
					293T	48hpi	9	33.7778	729	400												Caco2	48hpi	9	18.3333	606	77
					293T	48hpi	9	33.7778	730	871												Caco2	48hpi	9	18.3333	607	1353
					293T	48hpi	9	33.7778	731	485												Caco2	48hpi	9	18.3333	608	563
					293T	48hpi	9	33.7778	732	312												Caco2	48hpi	9	18.3333	609	1051
					293T	48hpi	9	33.7778	733	334												Caco2	48hpi	9	18.3333	610	1562
					293T	48hpi	9	33.7778	734	396												Caco2	48hpi	9	18.3333	611	251
					293T	48hpi	9	33.7778	735	491												Caco2	48hpi	9	18.3333	612	899
					293T	48hpi	9	33.7778	736	256												Caco2	48hpi	9	18.3333	613	946
					293T	48hpi	9	33.7778	737	411												Caco2	48hpi	9	18.3333	614	425
					293T	48hpi	9	33.7778	738	94												Caco2	48hpi	9	18.3333	615	896
					293T	48hpi	9	33.7778	739	541												Caco2	48hpi	9	18.3333	616	789
					293T	48hpi	9	33.7778	740	839												Caco2	48hpi	9	18.3333	617	45
					293T	48hpi	9	33.7778	741	1181												Caco2	48hpi	9	18.3333	618	973
					293T	48hpi	9	33.7778	742	20												Caco2	48hpi	9	18.3333	619	152
					293T	48hpi	9	33.7778	743	943												Caco2	48hpi	9	18.3333	620	683
					293T	48hpi	9	33.7778	744	334												Caco2	48hpi	9	18.3333	621	264
					293T	48hpi	9	33.7778	745	737												Caco2	48hpi	9	18.3333	622	629
					293T	48hpi	9	33.7778	746	149												Caco2	48hpi	9	18.3333	623	1028
					293T	48hpi	9	33.7778	747	601												Caco2	48hpi	9	18.3333	624	433
					293T	48hpi	9	33.7778	748	249												Caco2	48hpi	9	18.3333	625	262
					293T	48hpi	9	33.7778	749	155												Caco2	48hpi	9	18.3333	626	585
					293T	48hpi	9	33.7778	750	445												Caco2	48hpi	9	18.3333	627	913
					293T	48hpi	9	33.7778	751	73												Caco2	48hpi	9	18.3333	628	1129
					293T	48hpi	9	33.7778	752	38												Caco2	48hpi	9	18.3333	629	30
					293T	48hpi	9	33.7778	753	1235												Caco2	48hpi	9	18.3333	630	151
					293T	48hpi	9	33.7778	754	790												Caco2	48hpi	9	18.3333	631	29
					293T	48hpi	9	33.7778	755	92												Caco2	48hpi	9	18.3333	632	508
					293T	48hpi	9	33.7778	756	511												Caco2	48hpi	9	18.3333	633	27
					293T	48hpi	9	33.7778	757	501												Caco2	48hpi	9	18.3333	634	96
					293T	48hpi	9	33.7778	758	376												Caco2	48hpi	9	18.3333	635	1088
					293T	48hpi	9	33.7778	759	294												Caco2	48hpi	9	18.3333	636	162
					293T	48hpi	9	33.7778	760	295												Caco2	48hpi	9	18.3333	637	33
					293T	48hpi	9	33.7778	761	275												Caco2	48hpi	9	18.3333	638	131
					293T	48hpi	9	33.7778	762	351												Caco2	48hpi	9	18.3333	639	689
					293T	48hpi	9	33.7778	763	88												Caco2	48hpi	9	18.3333	640	169
					293T	48hpi	9	33.7778	764	960												Caco2	48hpi	9	18.3333	641	968
					293T	48hpi	9	33.7778	765	86												Caco2	48hpi	9	18.3333	642	64
					293T	48hpi	9	33.7778	766	1267												Caco2	48hpi	9	18.3333	643	58
					293T	48hpi	9	33.7778	767	62												Caco2	48hpi	9	18.3333	644	21
					293T	48hpi	9	33.7778	768	63												Caco2	48hpi	9	18.3333	645	669
					293T	48hpi	9	33.7778	769	33												Caco2	48hpi	9	18.3333	646	74
					293T	48hpi	9	33.7778	770	140												Caco2	48hpi	9	18.3333	647	66
					293T	48hpi	9	33.7778	771	117												Caco2	48hpi	9	18.3333	648	719
					293T	48hpi	9	33.7778	772	487												Caco2	48hpi	9	18.3333	649	21
					293T	48hpi	9	33.7778	773	38												Caco2	48hpi	9	18.3333	650	322
					293T	48hpi	9	33.7778	774	450												Caco2	48hpi	9	18.3333	651	21
					293T	48hpi	9	33.7778	775	254												Caco2	48hpi	9	18.3333	652	52
					293T	48hpi	9	33.7778	776	879												Caco2	48hpi	9	18.3333	653	345
					293T	48hpi	9	33.7778	777	633												Caco2	48hpi	9	18.3333	654	144
					293T	48hpi	9	33.7778	778	389												Caco2	48hpi	9	18.3333	655	695
					293T	48hpi	9	33.7778	779	117												Caco2	48hpi	9	18.3333	656	1643
					293T	48hpi	9	33.7778	780	924												Caco2	48hpi	9	18.3333	657	393
					293T	48hpi	9	33.7778	781	89												Caco2	48hpi	9	18.3333	658	265
					293T	48hpi	9	33.7778	782	784												Caco2	48hpi	9	18.3333	659	884
					293T	48hpi	9	33.7778	783	204												Caco2	48hpi	9	18.3333	660	87
					293T	48hpi	9	33.7778	784	40												Caco2	48hpi	9	18.3333	661	1096
					293T	48hpi	9	33.7778	785	23												Caco2	48hpi	9	18.3333	662	372
					293T	48hpi	9	33.7778	786	1300												Caco2	48hpi	9	18.3333	663	257
					293T	48hpi	9	33.7778	787	268												Caco2	48hpi	9	18.3333	664	197
					293T	48hpi	9	33.7778	788	1880												Caco2	48hpi	9	18.3333	665	847
					293T	48hpi	9	33.7778	789	23												Caco2	48hpi	9	18.3333	666	138
					293T	48hpi	9	33.7778	790	816												Caco2	48hpi	9	18.3333	667	126
					293T	48hpi	9	33.7778	791	296												Caco2	48hpi	9	18.3333	668	438
					293T	48hpi	9	33.7778	792	223												Caco2	48hpi	9	18.3333	669	552
					293T	48hpi	9	33.7778	793	72												Caco2	48hpi	9	18.3333	670	75
					293T	48hpi	9	33.7778	794	636												Caco2	48hpi	9	18.3333	671	520
					293T	48hpi	9	33.7778	795	30												Caco2	48hpi	9	18.3333	672	182
					293T	48hpi	9	33.7778	796	329												Caco2	48hpi	9	18.3333	673	115
					293T	48hpi	9	33.7778	797	513												Caco2	48hpi	9	18.3333	674	47
					293T	48hpi	9	33.7778	798	451												Caco2	48hpi	9	18.3333	675	68
					293T	48hpi	9	33.7778	799	399												Caco2	48hpi	9	18.3333	676	454
					293T	48hpi	9	33.7778	800	428												Caco2	48hpi	9	18.3333	677	772
					293T	48hpi	9	33.7778	801	640												Caco2	48hpi	9	18.3333	678	108
					293T	48hpi	9	33.7778	802	1083												Caco2	48hpi	9	18.3333	679	361
					293T	48hpi	9	33.7778	803	208												Caco2	48hpi	9	18.3333	680	258
					293T	48hpi	9	33.7778	804	101												Caco2	48hpi	9	18.3333	681	123
					293T	48hpi	9	33.7778	805	225												Caco2	48hpi	9	18.3333	682	311
					293T	48hpi	9	33.7778	806	979												Caco2	48hpi	9	18.3333	683	217
					293T	48hpi	9	33.7778	807	273												Caco2	48hpi	9	18.3333	684	198
					293T	48hpi	9	33.7778	808	398												Caco2	48hpi	9	18.3333	685	23
					293T	48hpi	9	33.7778	809	1194												Caco2	48hpi	9	18.3333	686	121
					293T	48hpi	9	33.7778	810	298												Caco2	48hpi	9	18.3333	687	520
					293T	48hpi	9	33.7778	811	927												Caco2	48hpi	9	18.3333	688	207
					293T	48hpi	9	33.7778	812	714												Caco2	48hpi	9	18.3333	689	36
					293T	48hpi	9	33.7778	813	49												Caco2	48hpi	9	18.3333	690	128
					293T	48hpi	9	33.7778	814	203												Caco2	48hpi	9	18.3333	691	158
					293T	48hpi	9	33.7778	815	85												Caco2	48hpi	9	18.3333	692	37
					293T	48hpi	9	33.7778	816	778												Caco2	48hpi	9	18.3333	693	317
					293T	48hpi	9	33.7778	817	839												Caco2	48hpi	9	18.3333	694	47
					293T	48hpi	9	33.7778	818	380												Caco2	48hpi	9	18.3333	695	53
					293T	48hpi	9	33.7778	819	944												Caco2	48hpi	9	18.3333	696	235
					293T	48hpi	9	33.7778	820	419												Caco2	48hpi	9	18.3333	697	32
					293T	48hpi	9	33.7778	821	1027												Caco2	48hpi	9	18.3333	698	26
					293T	48hpi	9	33.7778	822	456												Caco2	48hpi	9	18.3333	699	620
					293T	48hpi	9	33.7778	823	113												Caco2	48hpi	9	18.3333	700	130
					293T	48hpi	9	33.7778	824	79												Caco2	48hpi	7	19.7143	701	72
					293T	48hpi	9	33.7778	825	105												Caco2	48hpi	7	19.7143	702	86
					293T	48hpi	9	33.7778	826	861												Caco2	48hpi	7	19.7143	703	211
					293T	48hpi	9	33.7778	827	316												Caco2	48hpi	7	19.7143	704	175
					293T	48hpi	9	33.7778	828	60												Caco2	48hpi	7	19.7143	705	77
					293T	48hpi	9	33.7778	829	1053												Caco2	48hpi	7	19.7143	706	127
					293T	48hpi	9	33.7778	830	43												Caco2	48hpi	7	19.7143	707	79
					293T	48hpi	9	33.7778	831	274												Caco2	48hpi	7	19.7143	708	101
					293T	48hpi	9	33.7778	832	156												Caco2	48hpi	7	19.7143	709	837
					293T	48hpi	9	33.7778	833	1279												Caco2	48hpi	7	19.7143	710	74
					293T	48hpi	9	33.7778	834	153												Caco2	48hpi	7	19.7143	711	104
					293T	48hpi	9	33.7778	835	64												Caco2	48hpi	7	19.7143	712	698
					293T	48hpi	9	33.7778	836	259												Caco2	48hpi	7	19.7143	713	675
					293T	48hpi	9	33.7778	837	134												Caco2	48hpi	7	19.7143	714	29
					293T	48hpi	9	33.7778	838	100												Caco2	48hpi	7	19.7143	715	149
					293T	48hpi	9	33.7778	839	100												Caco2	48hpi	7	19.7143	716	229
					293T	48hpi	9	33.7778	840	52												Caco2	48hpi	7	19.7143	717	186
					293T	48hpi	9	33.7778	841	371												Caco2	48hpi	7	19.7143	718	262
					293T	48hpi	9	33.7778	842	35												Caco2	48hpi	7	19.7143	719	259
					293T	48hpi	9	33.7778	843	327												Caco2	48hpi	7	19.7143	720	94
					293T	48hpi	9	33.7778	844	24												Caco2	48hpi	7	19.7143	721	107
					293T	48hpi	9	33.7778	845	562												Caco2	48hpi	7	19.7143	722	274
					293T	48hpi	9	33.7778	846	498												Caco2	48hpi	7	19.7143	723	277
					293T	48hpi	9	33.7778	847	918												Caco2	48hpi	7	19.7143	724	160
					293T	48hpi	9	33.7778	848	351												Caco2	48hpi	7	19.7143	725	98
					293T	48hpi	9	33.7778	849	679												Caco2	48hpi	7	19.7143	726	276
					293T	48hpi	9	33.7778	850	827												Caco2	48hpi	7	19.7143	727	182
					293T	48hpi	9	33.7778	851	201												Caco2	48hpi	7	19.7143	728	60
					293T	48hpi	9	33.7778	852	542												Caco2	48hpi	7	19.7143	729	297
					293T	48hpi	9	33.7778	853	79												Caco2	48hpi	7	19.7143	730	35
					293T	48hpi	9	33.7778	854	35												Caco2	48hpi	7	19.7143	731	350
					293T	48hpi	9	33.7778	855	28												Caco2	48hpi	7	19.7143	732	245
					293T	48hpi	9	33.7778	856	257												Caco2	48hpi	7	19.7143	733	509
					293T	48hpi	9	33.7778	857	83												Caco2	48hpi	7	19.7143	734	389
					293T	48hpi	9	33.7778	858	296												Caco2	48hpi	7	19.7143	735	650
					293T	48hpi	9	33.7778	859	160												Caco2	48hpi	7	19.7143	736	87
					293T	48hpi	9	33.7778	860	249												Caco2	48hpi	7	19.7143	737	140
					293T	48hpi	9	33.7778	861	242												Caco2	48hpi	7	19.7143	738	26
					293T	48hpi	9	33.7778	862	1012												Caco2	48hpi	7	19.7143	739	588
					293T	48hpi	9	33.7778	863	156												Caco2	48hpi	7	19.7143	740	417
					293T	48hpi	9	33.7778	864	436												Caco2	48hpi	7	19.7143	741	91
					293T	48hpi	9	33.7778	865	298												Caco2	48hpi	7	19.7143	742	185
					293T	48hpi	9	33.7778	866	145												Caco2	48hpi	7	19.7143	743	500
					293T	48hpi	9	33.7778	867	311												Caco2	48hpi	7	19.7143	744	79
					293T	48hpi	9	33.7778	868	74												Caco2	48hpi	7	19.7143	745	40
					293T	48hpi	9	33.7778	869	51												Caco2	48hpi	7	19.7143	746	323
					293T	48hpi	9	33.7778	870	627												Caco2	48hpi	7	19.7143	747	206
					293T	48hpi	9	33.7778	871	205												Caco2	48hpi	7	19.7143	748	22
					293T	48hpi	9	33.7778	872	1193												Caco2	48hpi	7	19.7143	749	102
					293T	48hpi	9	33.7778	873	273												Caco2	48hpi	7	19.7143	750	531
					293T	48hpi	9	33.7778	874	83												Caco2	48hpi	7	19.7143	751	222
					293T	48hpi	9	33.7778	875	120												Caco2	48hpi	7	19.7143	752	263
					293T	48hpi	9	33.7778	876	466												Caco2	48hpi	7	19.7143	753	241
					293T	48hpi	9	33.7778	877	27												Caco2	48hpi	7	19.7143	754	536
					293T	48hpi	9	33.7778	878	274												Caco2	48hpi	7	19.7143	755	241
					293T	48hpi	9	33.7778	879	578												Caco2	48hpi	7	19.7143	756	98
					293T	48hpi	9	33.7778	880	105												Caco2	48hpi	7	19.7143	757	555
					293T	48hpi	9	33.7778	881	436												Caco2	48hpi	7	19.7143	758	23
					293T	48hpi	9	33.7778	882	654												Caco2	48hpi	7	19.7143	759	1011
					293T	48hpi	9	33.7778	883	528												Caco2	48hpi	7	19.7143	760	484
					293T	48hpi	9	33.7778	884	537												Caco2	48hpi	7	19.7143	761	181
					293T	48hpi	9	33.7778	885	203												Caco2	48hpi	7	19.7143	762	268
					293T	48hpi	9	33.7778	886	365												Caco2	48hpi	7	19.7143	763	774
					293T	48hpi	9	33.7778	887	700												Caco2	48hpi	7	19.7143	764	214
					293T	48hpi	9	33.7778	888	462												Caco2	48hpi	7	19.7143	765	26
					293T	48hpi	9	33.7778	889	821												Caco2	48hpi	7	19.7143	766	149
					293T	48hpi	9	33.7778	890	502												Caco2	48hpi	7	19.7143	767	151
					293T	48hpi	9	33.7778	891	805												Caco2	48hpi	7	19.7143	768	528
					293T	48hpi	9	33.7778	892	968												Caco2	48hpi	7	19.7143	769	37
					293T	48hpi	9	33.7778	893	300												Caco2	48hpi	7	19.7143	770	497
					293T	48hpi	9	33.7778	894	794												Caco2	48hpi	7	19.7143	771	518
					293T	48hpi	9	33.7778	895	354												Caco2	48hpi	7	19.7143	772	379
					293T	48hpi	9	33.7778	896	160												Caco2	48hpi	7	19.7143	773	401
					293T	48hpi	9	33.7778	897	40												Caco2	48hpi	7	19.7143	774	20
					293T	48hpi	9	33.7778	898	29												Caco2	48hpi	7	19.7143	775	26
					293T	48hpi	9	33.7778	899	488												Caco2	48hpi	7	19.7143	776	430
					293T	48hpi	9	33.7778	900	233												Caco2	48hpi	7	19.7143	777	464
					293T	48hpi	9	33.7778	901	125												Caco2	48hpi	7	19.7143	778	377
					293T	48hpi	9	33.7778	902	172												Caco2	48hpi	7	19.7143	779	553
					293T	48hpi	9	33.7778	903	628												Caco2	48hpi	7	19.7143	780	573
					293T	48hpi	9	33.7778	904	395												Caco2	48hpi	7	19.7143	781	368
					293T	48hpi	9	33.7778	905	128												Caco2	48hpi	7	19.7143	782	442
					293T	48hpi	9	33.7778	906	484												Caco2	48hpi	7	19.7143	783	308
					293T	24hpi	6	14	1	61												Caco2	48hpi	7	19.7143	784	514
					293T	24hpi	6	14	2	318												Caco2	48hpi	7	19.7143	785	552
					293T	24hpi	6	14	3	146												Caco2	48hpi	7	19.7143	786	638
					293T	24hpi	6	14	4	296												Caco2	48hpi	7	19.7143	787	419
					293T	24hpi	6	14	5	230												Caco2	48hpi	7	19.7143	788	424
					293T	24hpi	6	14	6	103												Caco2	48hpi	7	19.7143	789	563
					293T	24hpi	6	14	7	196												Caco2	48hpi	7	19.7143	790	378
					293T	24hpi	6	14	8	80												Caco2	48hpi	7	19.7143	791	558
					293T	24hpi	6	14	9	131												Caco2	48hpi	7	19.7143	792	577
					293T	24hpi	6	14	10	124												Caco2	48hpi	7	19.7143	793	459
					293T	24hpi	6	14	11	317												Caco2	48hpi	7	19.7143	794	298
					293T	24hpi	6	14	12	213												Caco2	48hpi	7	19.7143	795	90
					293T	24hpi	6	14	13	421												Caco2	48hpi	7	19.7143	796	300
					293T	24hpi	6	14	14	128												Caco2	48hpi	7	19.7143	797	434
					293T	24hpi	6	14	15	100												Caco2	48hpi	7	19.7143	798	775
					293T	24hpi	6	14	16	106												Caco2	48hpi	7	19.7143	799	486
					293T	24hpi	6	14	17	85												Caco2	48hpi	7	19.7143	800	282
					293T	24hpi	6	14	18	42												Caco2	48hpi	7	19.7143	801	457
					293T	24hpi	6	14	19	43												Caco2	48hpi	7	19.7143	802	126
					293T	24hpi	6	14	20	145												Caco2	48hpi	7	19.7143	803	288
					293T	24hpi	6	14	21	158												Caco2	48hpi	7	19.7143	804	882
					293T	24hpi	6	14	22	54												Caco2	48hpi	7	19.7143	805	613
					293T	24hpi	6	14	23	79												Caco2	48hpi	7	19.7143	806	299
					293T	24hpi	6	14	24	83												Caco2	48hpi	7	19.7143	807	861
					293T	24hpi	6	14	25	266												Caco2	48hpi	7	19.7143	808	773
					293T	24hpi	6	14	26	197												Caco2	48hpi	7	19.7143	809	34
					293T	24hpi	6	14	27	54												Caco2	48hpi	7	19.7143	810	459
					293T	24hpi	6	14	28	129												Caco2	48hpi	7	19.7143	811	363
					293T	24hpi	6	14	29	28												Caco2	48hpi	7	19.7143	812	325
					293T	24hpi	6	14	30	168												Caco2	48hpi	7	19.7143	813	1050
					293T	24hpi	6	14	31	43												Caco2	48hpi	7	19.7143	814	977
					293T	24hpi	6	14	32	65												Caco2	48hpi	7	19.7143	815	114
					293T	24hpi	6	14	33	60												Caco2	48hpi	7	19.7143	816	78
					293T	24hpi	6	14	34	72												Caco2	48hpi	7	19.7143	817	1236
					293T	24hpi	6	14	35	114												Caco2	48hpi	7	19.7143	818	491
					293T	24hpi	6	14	36	225												Caco2	48hpi	7	19.7143	819	64
					293T	24hpi	6	14	37	491												Caco2	48hpi	7	19.7143	820	506
					293T	24hpi	6	14	38	267												Caco2	48hpi	7	19.7143	821	144
					293T	24hpi	6	14	39	218												Caco2	48hpi	7	19.7143	822	164
					293T	24hpi	6	14	40	653												Caco2	48hpi	7	19.7143	823	154
					293T	24hpi	6	14	41	197												Caco2	48hpi	7	19.7143	824	23
					293T	24hpi	6	14	42	218												Caco2	48hpi	7	19.7143	825	418
					293T	24hpi	6	14	43	20												Caco2	48hpi	7	19.7143	826	572
					293T	24hpi	6	14	44	460												Caco2	48hpi	7	19.7143	827	493
					293T	24hpi	6	14	45	54												Caco2	48hpi	7	19.7143	828	324
					293T	24hpi	6	14	46	407												Caco2	48hpi	7	19.7143	829	454
					293T	24hpi	6	14	47	249												Caco2	48hpi	7	19.7143	830	524
					293T	24hpi	6	14	48	243												Caco2	48hpi	7	19.7143	831	305
					293T	24hpi	6	14	49	240												Caco2	48hpi	7	19.7143	832	545
					293T	24hpi	6	14	50	35												Caco2	48hpi	7	19.7143	833	872
					293T	24hpi	6	14	51	32												Caco2	48hpi	7	19.7143	834	323
					293T	24hpi	6	14	52	183												Caco2	48hpi	7	19.7143	835	257
					293T	24hpi	6	14	53	82												Caco2	48hpi	7	19.7143	836	132
					293T	24hpi	6	14	54	332												Caco2	48hpi	7	19.7143	837	367
					293T	24hpi	6	14	55	390												Caco2	48hpi	7	19.7143	838	114
					293T	24hpi	6	14	56	391												Caco2	24hpi	8	3.125	1	23
					293T	24hpi	6	14	57	281												Caco2	24hpi	8	3.125	2	34
					293T	24hpi	6	14	58	52												Caco2	24hpi	8	3.125	3	133
					293T	24hpi	6	14	59	76												Caco2	24hpi	8	3.125	4	84
					293T	24hpi	6	14	60	29												Caco2	24hpi	8	3.125	5	124
					293T	24hpi	6	14	61	35												Caco2	24hpi	8	3.125	6	74
					293T	24hpi	6	14	62	420												Caco2	24hpi	8	3.125	7	148
					293T	24hpi	6	14	63	97												Caco2	24hpi	8	3.125	8	84
					293T	24hpi	6	14	64	123												Caco2	24hpi	8	3.125	9	252
					293T	24hpi	6	14	65	228												Caco2	24hpi	8	3.125	10	36
					293T	24hpi	6	14	66	281												Caco2	24hpi	8	3.125	11	164
					293T	24hpi	6	14	67	33												Caco2	24hpi	8	3.125	12	66
					293T	24hpi	6	14	68	158												Caco2	24hpi	8	3.125	13	211
					293T	24hpi	6	14	69	135												Caco2	24hpi	8	3.125	14	103
					293T	24hpi	6	14	70	138												Caco2	24hpi	8	3.125	15	92
					293T	24hpi	6	14	71	145												Caco2	24hpi	8	3.125	16	46
					293T	24hpi	6	14	72	160												Caco2	24hpi	8	3.125	17	383
					293T	24hpi	6	14	73	416												Caco2	24hpi	8	3.125	18	110
					293T	24hpi	6	14	74	282												Caco2	24hpi	8	3.125	19	21
					293T	24hpi	6	14	75	113												Caco2	24hpi	8	3.125	20	153
					293T	24hpi	6	14	76	100												Caco2	24hpi	8	3.125	21	119
					293T	24hpi	6	14	77	43												Caco2	24hpi	8	3.125	22	182
					293T	24hpi	6	14	78	23												Caco2	24hpi	8	3.125	23	180
					293T	24hpi	6	14	79	121												Caco2	24hpi	8	3.125	24	97
					293T	24hpi	6	14	80	92												Caco2	24hpi	8	3.125	25	54
					293T	24hpi	6	14	81	164												Caco2	24hpi	9	4.66667	26	428
					293T	24hpi	6	14	82	229												Caco2	24hpi	9	4.66667	27	337
					293T	24hpi	6	14	83	86												Caco2	24hpi	9	4.66667	28	189
					293T	24hpi	6	14	84	50												Caco2	24hpi	9	4.66667	29	66
					293T	24hpi	3	12.3333	85	244												Caco2	24hpi	9	4.66667	30	41
					293T	24hpi	3	12.3333	86	501												Caco2	24hpi	9	4.66667	31	540
					293T	24hpi	3	12.3333	87	139												Caco2	24hpi	9	4.66667	32	104
					293T	24hpi	3	12.3333	88	138												Caco2	24hpi	9	4.66667	33	167
					293T	24hpi	3	12.3333	89	163												Caco2	24hpi	9	4.66667	34	48
					293T	24hpi	3	12.3333	90	119												Caco2	24hpi	9	4.66667	35	233
					293T	24hpi	3	12.3333	91	179												Caco2	24hpi	9	4.66667	36	147
					293T	24hpi	3	12.3333	92	35												Caco2	24hpi	9	4.66667	37	50
					293T	24hpi	3	12.3333	93	214												Caco2	24hpi	9	4.66667	38	203
					293T	24hpi	3	12.3333	94	286												Caco2	24hpi	9	4.66667	39	252
					293T	24hpi	3	12.3333	95	237												Caco2	24hpi	9	4.66667	40	149
					293T	24hpi	3	12.3333	96	261												Caco2	24hpi	9	4.66667	41	41
					293T	24hpi	3	12.3333	97	82												Caco2	24hpi	9	4.66667	42	71
					293T	24hpi	3	12.3333	98	398												Caco2	24hpi	9	4.66667	43	355
					293T	24hpi	3	12.3333	99	295												Caco2	24hpi	9	4.66667	44	58
					293T	24hpi	3	12.3333	100	171												Caco2	24hpi	9	4.66667	45	80
					293T	24hpi	3	12.3333	101	288												Caco2	24hpi	9	4.66667	46	62
					293T	24hpi	3	12.3333	102	66												Caco2	24hpi	9	4.66667	47	251
					293T	24hpi	3	12.3333	103	42												Caco2	24hpi	9	4.66667	48	132
					293T	24hpi	3	12.3333	104	296												Caco2	24hpi	9	4.66667	49	56
					293T	24hpi	3	12.3333	105	329												Caco2	24hpi	9	4.66667	50	345
					293T	24hpi	3	12.3333	106	304												Caco2	24hpi	9	4.66667	51	277
					293T	24hpi	3	12.3333	107	308												Caco2	24hpi	9	4.66667	52	97
					293T	24hpi	3	12.3333	108	208												Caco2	24hpi	9	4.66667	53	295
					293T	24hpi	3	12.3333	109	482												Caco2	24hpi	9	4.66667	54	410
					293T	24hpi	3	12.3333	110	341												Caco2	24hpi	9	4.66667	55	259
					293T	24hpi	3	12.3333	111	260												Caco2	24hpi	9	4.66667	56	246
					293T	24hpi	3	12.3333	112	212												Caco2	24hpi	9	4.66667	57	372
					293T	24hpi	3	12.3333	113	365												Caco2	24hpi	9	4.66667	58	384
					293T	24hpi	3	12.3333	114	316												Caco2	24hpi	9	4.66667	59	98
					293T	24hpi	3	12.3333	115	1232												Caco2	24hpi	9	4.66667	60	143
					293T	24hpi	3	12.3333	116	226												Caco2	24hpi	9	4.66667	61	269
					293T	24hpi	3	12.3333	117	248												Caco2	24hpi	9	4.66667	62	199
					293T	24hpi	3	12.3333	118	227												Caco2	24hpi	9	4.66667	63	155
					293T	24hpi	3	12.3333	119	324												Caco2	24hpi	9	4.66667	64	504
					293T	24hpi	3	12.3333	120	302												Caco2	24hpi	9	4.66667	65	72
					293T	24hpi	3	12.3333	121	270												Caco2	24hpi	9	4.66667	66	207
					293T	24hpi	5	26.8	122	36												Caco2	24hpi	9	4.66667	67	171
					293T	24hpi	5	26.8	123	88												Caco2	24hpi	8	20.625	68	22
					293T	24hpi	5	26.8	124	27												Caco2	24hpi	8	20.625	69	109
					293T	24hpi	5	26.8	125	145												Caco2	24hpi	8	20.625	70	420
					293T	24hpi	5	26.8	126	28												Caco2	24hpi	8	20.625	71	243
					293T	24hpi	5	26.8	127	326												Caco2	24hpi	8	20.625	72	449
					293T	24hpi	5	26.8	128	49												Caco2	24hpi	8	20.625	73	503
					293T	24hpi	5	26.8	129	96												Caco2	24hpi	8	20.625	74	411
					293T	24hpi	5	26.8	130	151												Caco2	24hpi	8	20.625	75	202
					293T	24hpi	5	26.8	131	61												Caco2	24hpi	8	20.625	76	177
					293T	24hpi	5	26.8	132	381												Caco2	24hpi	8	20.625	77	268
					293T	24hpi	5	26.8	133	251												Caco2	24hpi	8	20.625	78	52
					293T	24hpi	5	26.8	134	44												Caco2	24hpi	8	20.625	79	40
					293T	24hpi	5	26.8	135	138												Caco2	24hpi	8	20.625	80	388
					293T	24hpi	5	26.8	136	161												Caco2	24hpi	8	20.625	81	1543
					293T	24hpi	5	26.8	137	96												Caco2	24hpi	8	20.625	82	69
					293T	24hpi	5	26.8	138	189												Caco2	24hpi	8	20.625	83	320
					293T	24hpi	5	26.8	139	251												Caco2	24hpi	8	20.625	84	755
					293T	24hpi	5	26.8	140	100												Caco2	24hpi	8	20.625	85	322
					293T	24hpi	5	26.8	141	110												Caco2	24hpi	8	20.625	86	292
					293T	24hpi	5	26.8	142	108												Caco2	24hpi	8	20.625	87	606
					293T	24hpi	5	26.8	143	133												Caco2	24hpi	8	20.625	88	683
					293T	24hpi	5	26.8	144	137												Caco2	24hpi	8	20.625	89	193
					293T	24hpi	5	26.8	145	49												Caco2	24hpi	8	20.625	90	110
					293T	24hpi	5	26.8	146	406												Caco2	24hpi	8	20.625	91	114
					293T	24hpi	5	26.8	147	272												Caco2	24hpi	8	20.625	92	162
					293T	24hpi	5	26.8	148	296												Caco2	24hpi	8	20.625	93	497
					293T	24hpi	5	26.8	149	108												Caco2	24hpi	8	20.625	94	64
					293T	24hpi	5	26.8	150	237												Caco2	24hpi	8	20.625	95	103
					293T	24hpi	5	26.8	151	107												Caco2	24hpi	8	20.625	96	142
					293T	24hpi	5	26.8	152	187												Caco2	24hpi	8	20.625	97	124
					293T	24hpi	5	26.8	153	159												Caco2	24hpi	8	20.625	98	112
					293T	24hpi	5	26.8	154	35												Caco2	24hpi	8	20.625	99	198
					293T	24hpi	5	26.8	155	53												Caco2	24hpi	8	20.625	100	213
					293T	24hpi	5	26.8	156	181												Caco2	24hpi	8	20.625	101	33
					293T	24hpi	5	26.8	157	196												Caco2	24hpi	8	20.625	102	504
					293T	24hpi	5	26.8	158	186												Caco2	24hpi	8	20.625	103	238
					293T	24hpi	5	26.8	159	88												Caco2	24hpi	8	20.625	104	32
					293T	24hpi	5	26.8	160	257												Caco2	24hpi	8	20.625	105	38
					293T	24hpi	5	26.8	161	403												Caco2	24hpi	8	20.625	106	55
					293T	24hpi	5	26.8	162	267												Caco2	24hpi	8	20.625	107	116
					293T	24hpi	5	26.8	163	317												Caco2	24hpi	8	20.625	108	156
					293T	24hpi	5	26.8	164	477												Caco2	24hpi	8	20.625	109	62
					293T	24hpi	5	26.8	165	300												Caco2	24hpi	8	20.625	110	37
					293T	24hpi	5	26.8	166	268												Caco2	24hpi	8	20.625	111	71
					293T	24hpi	5	26.8	167	169												Caco2	24hpi	8	20.625	112	119
					293T	24hpi	5	26.8	168	299												Caco2	24hpi	8	20.625	113	96
					293T	24hpi	5	26.8	169	234												Caco2	24hpi	8	20.625	114	22
					293T	24hpi	5	26.8	170	423												Caco2	24hpi	8	20.625	115	26
					293T	24hpi	5	26.8	171	78												Caco2	24hpi	8	20.625	116	98
					293T	24hpi	5	26.8	172	90												Caco2	24hpi	8	20.625	117	28
					293T	24hpi	5	26.8	173	167												Caco2	24hpi	8	20.625	118	259
					293T	24hpi	5	26.8	174	99												Caco2	24hpi	8	20.625	119	87
					293T	24hpi	5	26.8	175	126												Caco2	24hpi	8	20.625	120	48
					293T	24hpi	5	26.8	176	29												Caco2	24hpi	8	20.625	121	349
					293T	24hpi	5	26.8	177	50												Caco2	24hpi	8	20.625	122	252
					293T	24hpi	5	26.8	178	305												Caco2	24hpi	8	20.625	123	112
					293T	24hpi	5	26.8	179	173												Caco2	24hpi	8	20.625	124	49
					293T	24hpi	5	26.8	180	91												Caco2	24hpi	8	20.625	125	170
					293T	24hpi	5	26.8	181	63												Caco2	24hpi	8	20.625	126	129
					293T	24hpi	5	26.8	182	63												Caco2	24hpi	8	20.625	127	412
					293T	24hpi	5	26.8	183	39												Caco2	24hpi	8	20.625	128	28
					293T	24hpi	5	26.8	184	92												Caco2	24hpi	8	20.625	129	64
					293T	24hpi	5	26.8	185	66												Caco2	24hpi	8	20.625	130	299
					293T	24hpi	5	26.8	186	61												Caco2	24hpi	8	20.625	131	141
					293T	24hpi	5	26.8	187	32												Caco2	24hpi	8	20.625	132	426
					293T	24hpi	5	26.8	188	164												Caco2	24hpi	8	20.625	133	401
					293T	24hpi	5	26.8	189	148												Caco2	24hpi	8	20.625	134	168
					293T	24hpi	5	26.8	190	64												Caco2	24hpi	8	20.625	135	80
					293T	24hpi	5	26.8	191	34												Caco2	24hpi	8	20.625	136	85
					293T	24hpi	5	26.8	192	91												Caco2	24hpi	8	20.625	137	27
					293T	24hpi	5	26.8	193	114												Caco2	24hpi	8	20.625	138	28
					293T	24hpi	5	26.8	194	50												Caco2	24hpi	8	20.625	139	243
					293T	24hpi	5	26.8	195	103												Caco2	24hpi	8	20.625	140	56
					293T	24hpi	5	26.8	196	38												Caco2	24hpi	8	20.625	141	389
					293T	24hpi	5	26.8	197	70												Caco2	24hpi	8	20.625	142	58
					293T	24hpi	5	26.8	198	117												Caco2	24hpi	8	20.625	143	120
					293T	24hpi	5	26.8	199	78												Caco2	24hpi	8	20.625	144	493
					293T	24hpi	5	26.8	200	85												Caco2	24hpi	8	20.625	145	276
					293T	24hpi	5	26.8	201	25												Caco2	24hpi	8	20.625	146	93
					293T	24hpi	5	26.8	202	117												Caco2	24hpi	8	20.625	147	120
					293T	24hpi	5	26.8	203	72												Caco2	24hpi	8	20.625	148	354
					293T	24hpi	5	26.8	204	62												Caco2	24hpi	8	20.625	149	308
					293T	24hpi	5	26.8	205	78												Caco2	24hpi	8	20.625	150	96
					293T	24hpi	5	26.8	206	42												Caco2	24hpi	8	20.625	151	23
					293T	24hpi	5	26.8	207	200												Caco2	24hpi	8	20.625	152	174
					293T	24hpi	5	26.8	208	380												Caco2	24hpi	8	20.625	153	48
					293T	24hpi	5	26.8	209	105												Caco2	24hpi	8	20.625	154	23
					293T	24hpi	5	26.8	210	117												Caco2	24hpi	8	20.625	155	389
					293T	24hpi	5	26.8	211	49												Caco2	24hpi	8	20.625	156	40
					293T	24hpi	5	26.8	212	60												Caco2	24hpi	8	20.625	157	20
					293T	24hpi	5	26.8	213	119												Caco2	24hpi	8	20.625	158	37
					293T	24hpi	5	26.8	214	156												Caco2	24hpi	8	20.625	159	20
					293T	24hpi	5	26.8	215	102												Caco2	24hpi	8	20.625	160	177
					293T	24hpi	5	26.8	216	159												Caco2	24hpi	8	20.625	161	253
					293T	24hpi	5	26.8	217	325												Caco2	24hpi	8	20.625	162	40
					293T	24hpi	5	26.8	218	20												Caco2	24hpi	8	20.625	163	99
					293T	24hpi	5	26.8	219	242												Caco2	24hpi	8	20.625	164	130
					293T	24hpi	5	26.8	220	171												Caco2	24hpi	8	20.625	165	72
					293T	24hpi	5	26.8	221	287												Caco2	24hpi	8	20.625	166	46
					293T	24hpi	5	26.8	222	159												Caco2	24hpi	8	20.625	167	91
					293T	24hpi	5	26.8	223	70												Caco2	24hpi	8	20.625	168	60
					293T	24hpi	5	26.8	224	454												Caco2	24hpi	8	20.625	169	58
					293T	24hpi	5	26.8	225	90												Caco2	24hpi	8	20.625	170	63
					293T	24hpi	5	26.8	226	163												Caco2	24hpi	8	20.625	171	82
					293T	24hpi	5	26.8	227	151												Caco2	24hpi	8	20.625	172	41
					293T	24hpi	5	26.8	228	193												Caco2	24hpi	8	20.625	173	35
					293T	24hpi	5	26.8	229	73												Caco2	24hpi	8	20.625	174	25
					293T	24hpi	5	26.8	230	176												Caco2	24hpi	8	20.625	175	25
					293T	24hpi	5	26.8	231	137												Caco2	24hpi	8	20.625	176	100
					293T	24hpi	5	26.8	232	144												Caco2	24hpi	8	20.625	177	21
					293T	24hpi	5	26.8	233	111												Caco2	24hpi	8	20.625	178	23
					293T	24hpi	5	26.8	234	62												Caco2	24hpi	8	20.625	179	216
					293T	24hpi	5	26.8	235	107												Caco2	24hpi	8	20.625	180	181
					293T	24hpi	5	26.8	236	96												Caco2	24hpi	8	20.625	181	63
					293T	24hpi	5	26.8	237	48												Caco2	24hpi	8	20.625	182	32
					293T	24hpi	5	26.8	238	120												Caco2	24hpi	8	20.625	183	31
					293T	24hpi	5	26.8	239	75												Caco2	24hpi	8	20.625	184	139
					293T	24hpi	5	26.8	240	25												Caco2	24hpi	8	20.625	185	75
					293T	24hpi	5	26.8	241	107												Caco2	24hpi	8	20.625	186	127
					293T	24hpi	5	26.8	242	169												Caco2	24hpi	8	20.625	187	127
					293T	24hpi	5	26.8	243	267												Caco2	24hpi	8	20.625	188	33
					293T	24hpi	5	26.8	244	121												Caco2	24hpi	8	20.625	189	110
					293T	24hpi	5	26.8	245	452												Caco2	24hpi	8	20.625	190	245
					293T	24hpi	5	26.8	246	217												Caco2	24hpi	8	20.625	191	58
					293T	24hpi	5	26.8	247	244												Caco2	24hpi	8	20.625	192	115
					293T	24hpi	5	26.8	248	269												Caco2	24hpi	8	20.625	193	33
					293T	24hpi	5	26.8	249	316												Caco2	24hpi	8	20.625	194	90
					293T	24hpi	5	26.8	250	388												Caco2	24hpi	8	20.625	195	83
					293T	24hpi	5	26.8	251	232												Caco2	24hpi	8	20.625	196	27
					293T	24hpi	5	26.8	252	188												Caco2	24hpi	8	20.625	197	75
					293T	24hpi	5	26.8	253	68												Caco2	24hpi	8	20.625	198	35
					293T	24hpi	5	26.8	254	256												Caco2	24hpi	8	20.625	199	97
					293T	24hpi	5	26.8	255	241												Caco2	24hpi	8	20.625	200	52
																						Caco2	24hpi	8	20.625	201	112
																						Caco2	24hpi	8	20.625	202	89
																						Caco2	24hpi	8	20.625	203	36
																						Caco2	24hpi	8	20.625	204	135
																						Caco2	24hpi	8	20.625	205	132
																						Caco2	24hpi	8	20.625	206	41
																						Caco2	24hpi	8	20.625	207	51
																						Caco2	24hpi	8	20.625	208	78
																						Caco2	24hpi	8	20.625	209	23
																						Caco2	24hpi	8	20.625	210	28
																						Caco2	24hpi	8	20.625	211	62
																						Caco2	24hpi	8	20.625	212	21
																						Caco2	24hpi	8	20.625	213	30
																						Caco2	24hpi	8	20.625	214	24
																						Caco2	24hpi	8	20.625	215	61
																						Caco2	24hpi	8	20.625	216	78
																						Caco2	24hpi	8	20.625	217	166
																						Caco2	24hpi	8	20.625	218	343
																						Caco2	24hpi	8	20.625	219	57
																						Caco2	24hpi	8	20.625	220	20
																						Caco2	24hpi	8	20.625	221	138
																						Caco2	24hpi	8	20.625	222	33
																						Caco2	24hpi	8	20.625	223	200
																						Caco2	24hpi	8	20.625	224	110
																						Caco2	24hpi	8	20.625	225	66
																						Caco2	24hpi	8	20.625	226	63
																						Caco2	24hpi	8	20.625	227	103
																						Caco2	24hpi	8	20.625	228	63
																						Caco2	24hpi	8	20.625	229	220
																						Caco2	24hpi	8	20.625	230	34
																						Caco2	24hpi	8	20.625	231	28
																						Caco2	24hpi	8	20.625	232	60
																						Caco2	24hpi	5	30.2	233	25
																						Caco2	24hpi	5	30.2	234	49
																						Caco2	24hpi	5	30.2	235	52
																						Caco2	24hpi	5	30.2	236	27
																						Caco2	24hpi	5	30.2	237	124
																						Caco2	24hpi	5	30.2	238	32
																						Caco2	24hpi	5	30.2	239	39
																						Caco2	24hpi	5	30.2	240	23
																						Caco2	24hpi	5	30.2	241	127
																						Caco2	24hpi	5	30.2	242	1410
																						Caco2	24hpi	5	30.2	243	512
																						Caco2	24hpi	5	30.2	244	27
																						Caco2	24hpi	5	30.2	245	516
																						Caco2	24hpi	5	30.2	246	99
																						Caco2	24hpi	5	30.2	247	313
																						Caco2	24hpi	5	30.2	248	21
																						Caco2	24hpi	5	30.2	249	40
																						Caco2	24hpi	5	30.2	250	28
																						Caco2	24hpi	5	30.2	251	23
																						Caco2	24hpi	5	30.2	252	37
																						Caco2	24hpi	5	30.2	253	676
																						Caco2	24hpi	5	30.2	254	478
																						Caco2	24hpi	5	30.2	255	228
																						Caco2	24hpi	5	30.2	256	34
																						Caco2	24hpi	5	30.2	257	146
																						Caco2	24hpi	5	30.2	258	53
																						Caco2	24hpi	5	30.2	259	161
																						Caco2	24hpi	5	30.2	260	20
																						Caco2	24hpi	5	30.2	261	23
																						Caco2	24hpi	5	30.2	262	154
																						Caco2	24hpi	5	30.2	263	49
																						Caco2	24hpi	5	30.2	264	420
																						Caco2	24hpi	5	30.2	265	278
																						Caco2	24hpi	5	30.2	266	27
																						Caco2	24hpi	5	30.2	267	476
																						Caco2	24hpi	5	30.2	268	38
																						Caco2	24hpi	5	30.2	269	54
																						Caco2	24hpi	5	30.2	270	23
																						Caco2	24hpi	5	30.2	271	28
																						Caco2	24hpi	5	30.2	272	30
																						Caco2	24hpi	5	30.2	273	52
																						Caco2	24hpi	5	30.2	274	25
																						Caco2	24hpi	5	30.2	275	41
																						Caco2	24hpi	5	30.2	276	35
																						Caco2	24hpi	5	30.2	277	374
																						Caco2	24hpi	5	30.2	278	319
																						Caco2	24hpi	5	30.2	279	614
																						Caco2	24hpi	5	30.2	280	42
																						Caco2	24hpi	5	30.2	281	449
																						Caco2	24hpi	5	30.2	282	292
																						Caco2	24hpi	5	30.2	283	289
																						Caco2	24hpi	5	30.2	284	42
																						Caco2	24hpi	5	30.2	285	55
																						Caco2	24hpi	5	30.2	286	77
																						Caco2	24hpi	5	30.2	287	155
																						Caco2	24hpi	5	30.2	288	87
																						Caco2	24hpi	5	30.2	289	26
																						Caco2	24hpi	5	30.2	290	179
																						Caco2	24hpi	5	30.2	291	550
																						Caco2	24hpi	5	30.2	292	613
																						Caco2	24hpi	5	30.2	293	215
																						Caco2	24hpi	5	30.2	294	367
																						Caco2	24hpi	5	30.2	295	167
																						Caco2	24hpi	5	30.2	296	230
																						Caco2	24hpi	5	30.2	297	67
																						Caco2	24hpi	5	30.2	298	230
																						Caco2	24hpi	5	30.2	299	345
																						Caco2	24hpi	5	30.2	300	165
																						Caco2	24hpi	5	30.2	301	225
																						Caco2	24hpi	5	30.2	302	244
																						Caco2	24hpi	5	30.2	303	180
																						Caco2	24hpi	5	30.2	304	189
																						Caco2	24hpi	5	30.2	305	154
																						Caco2	24hpi	5	30.2	306	204
																						Caco2	24hpi	5	30.2	307	610
																						Caco2	24hpi	5	30.2	308	254
																						Caco2	24hpi	5	30.2	309	485
																						Caco2	24hpi	5	30.2	310	284
																						Caco2	24hpi	5	30.2	311	346
																						Caco2	24hpi	5	30.2	312	184
																						Caco2	24hpi	5	30.2	313	40
																						Caco2	24hpi	5	30.2	314	280
																						Caco2	24hpi	5	30.2	315	208
																						Caco2	24hpi	5	30.2	316	21
																						Caco2	24hpi	5	30.2	317	209
																						Caco2	24hpi	5	30.2	318	259
																						Caco2	24hpi	5	30.2	319	184
																						Caco2	24hpi	5	30.2	320	385
																						Caco2	24hpi	5	30.2	321	155
																						Caco2	24hpi	5	30.2	322	317
																						Caco2	24hpi	5	30.2	323	502
																						Caco2	24hpi	5	30.2	324	89
																						Caco2	24hpi	5	30.2	325	125
																						Caco2	24hpi	5	30.2	326	364
																						Caco2	24hpi	5	30.2	327	178
																						Caco2	24hpi	5	30.2	328	152
																						Caco2	24hpi	5	30.2	329	193
																						Caco2	24hpi	5	30.2	330	448
																						Caco2	24hpi	5	30.2	331	43
																						Caco2	24hpi	5	30.2	332	310
																						Caco2	24hpi	5	30.2	333	317
																						Caco2	24hpi	5	30.2	334	448
																						Caco2	24hpi	5	30.2	335	30
																						Caco2	24hpi	5	30.2	336	145
																						Caco2	24hpi	5	30.2	337	336
																						Caco2	24hpi	5	30.2	338	45
																						Caco2	24hpi	5	30.2	339	218
																						Caco2	24hpi	5	30.2	340	852
																						Caco2	24hpi	5	30.2	341	25
																						Caco2	24hpi	5	30.2	342	299
																						Caco2	24hpi	5	30.2	343	219
																						Caco2	24hpi	5	30.2	344	24
																						Caco2	24hpi	5	30.2	345	500
																						Caco2	24hpi	5	30.2	346	246
																						Caco2	24hpi	5	30.2	347	786
																						Caco2	24hpi	5	30.2	348	758
																						Caco2	24hpi	5	30.2	349	37
																						Caco2	24hpi	5	30.2	350	162
																						Caco2	24hpi	5	30.2	351	348
																						Caco2	24hpi	5	30.2	352	96
																						Caco2	24hpi	5	30.2	353	27
																						Caco2	24hpi	5	30.2	354	54
																						Caco2	24hpi	5	30.2	355	35
																						Caco2	24hpi	5	30.2	356	28
																						Caco2	24hpi	5	30.2	357	255
																						Caco2	24hpi	5	30.2	358	242
																						Caco2	24hpi	5	30.2	359	53
																						Caco2	24hpi	5	30.2	360	46
																						Caco2	24hpi	5	30.2	361	32
																						Caco2	24hpi	5	30.2	362	43
																						Caco2	24hpi	5	30.2	363	37
																						Caco2	24hpi	5	30.2	364	64
																						Caco2	24hpi	5	30.2	365	31
																						Caco2	24hpi	5	30.2	366	314
																						Caco2	24hpi	5	30.2	367	45
																						Caco2	24hpi	5	30.2	368	27
																						Caco2	24hpi	5	30.2	369	177
																						Caco2	24hpi	5	30.2	370	28
																						Caco2	24hpi	5	30.2	371	32
																						Caco2	24hpi	5	30.2	372	29
																						Caco2	24hpi	5	30.2	373	22
																						Caco2	24hpi	5	30.2	374	38
																						Caco2	24hpi	5	30.2	375	21
																						Caco2	24hpi	5	30.2	376	267
																						Caco2	24hpi	5	30.2	377	544
																						Caco2	24hpi	5	30.2	378	741
																						Caco2	24hpi	5	30.2	379	717
																						Caco2	24hpi	5	30.2	380	171
																						Caco2	24hpi	5	30.2	381	145
																						Caco2	24hpi	5	30.2	382	71
																						Caco2	24hpi	5	30.2	383	776
																						Caco2	24hpi	8	23.625	384	496
																						Caco2	24hpi	8	23.625	385	209
																						Caco2	24hpi	8	23.625	386	117
																						Caco2	24hpi	8	23.625	387	56
																						Caco2	24hpi	8	23.625	388	106
																						Caco2	24hpi	8	23.625	389	382
																						Caco2	24hpi	8	23.625	390	104
																						Caco2	24hpi	8	23.625	391	119
																						Caco2	24hpi	8	23.625	392	276
																						Caco2	24hpi	8	23.625	393	702
																						Caco2	24hpi	8	23.625	394	935
																						Caco2	24hpi	8	23.625	395	268
																						Caco2	24hpi	8	23.625	396	752
																						Caco2	24hpi	8	23.625	397	956
																						Caco2	24hpi	8	23.625	398	958
																						Caco2	24hpi	8	23.625	399	137
																						Caco2	24hpi	8	23.625	400	225
																						Caco2	24hpi	8	23.625	401	147
																						Caco2	24hpi	8	23.625	402	781
																						Caco2	24hpi	8	23.625	403	127
																						Caco2	24hpi	8	23.625	404	886
																						Caco2	24hpi	8	23.625	405	56
																						Caco2	24hpi	8	23.625	406	828
																						Caco2	24hpi	8	23.625	407	65
																						Caco2	24hpi	8	23.625	408	148
																						Caco2	24hpi	8	23.625	409	83
																						Caco2	24hpi	8	23.625	410	567
																						Caco2	24hpi	8	23.625	411	215
																						Caco2	24hpi	8	23.625	412	934
																						Caco2	24hpi	8	23.625	413	107
																						Caco2	24hpi	8	23.625	414	585
																						Caco2	24hpi	8	23.625	415	479
																						Caco2	24hpi	8	23.625	416	71
																						Caco2	24hpi	8	23.625	417	275
																						Caco2	24hpi	8	23.625	418	106
																						Caco2	24hpi	8	23.625	419	132
																						Caco2	24hpi	8	23.625	420	940
																						Caco2	24hpi	8	23.625	421	171
																						Caco2	24hpi	8	23.625	422	226
																						Caco2	24hpi	8	23.625	423	192
																						Caco2	24hpi	8	23.625	424	144
																						Caco2	24hpi	8	23.625	425	120
																						Caco2	24hpi	8	23.625	426	53
																						Caco2	24hpi	8	23.625	427	126
																						Caco2	24hpi	8	23.625	428	409
																						Caco2	24hpi	8	23.625	429	53
																						Caco2	24hpi	8	23.625	430	52
																						Caco2	24hpi	8	23.625	431	122
																						Caco2	24hpi	8	23.625	432	37
																						Caco2	24hpi	8	23.625	433	200
																						Caco2	24hpi	8	23.625	434	339
																						Caco2	24hpi	8	23.625	435	334
																						Caco2	24hpi	8	23.625	436	94
																						Caco2	24hpi	8	23.625	437	99
																						Caco2	24hpi	8	23.625	438	38
																						Caco2	24hpi	8	23.625	439	81
																						Caco2	24hpi	8	23.625	440	344
																						Caco2	24hpi	8	23.625	441	266
																						Caco2	24hpi	8	23.625	442	127
																						Caco2	24hpi	8	23.625	443	98
																						Caco2	24hpi	8	23.625	444	21
																						Caco2	24hpi	8	23.625	445	131
																						Caco2	24hpi	8	23.625	446	121
																						Caco2	24hpi	8	23.625	447	390
																						Caco2	24hpi	8	23.625	448	20
																						Caco2	24hpi	8	23.625	449	204
																						Caco2	24hpi	8	23.625	450	248
																						Caco2	24hpi	8	23.625	451	191
																						Caco2	24hpi	8	23.625	452	118
																						Caco2	24hpi	8	23.625	453	192
																						Caco2	24hpi	8	23.625	454	78
																						Caco2	24hpi	8	23.625	455	245
																						Caco2	24hpi	8	23.625	456	234
																						Caco2	24hpi	8	23.625	457	111
																						Caco2	24hpi	8	23.625	458	184
																						Caco2	24hpi	8	23.625	459	253
																						Caco2	24hpi	8	23.625	460	702
																						Caco2	24hpi	8	23.625	461	78
																						Caco2	24hpi	8	23.625	462	22
																						Caco2	24hpi	8	23.625	463	32
																						Caco2	24hpi	8	23.625	464	268
																						Caco2	24hpi	8	23.625	465	208
																						Caco2	24hpi	8	23.625	466	286
																						Caco2	24hpi	8	23.625	467	142
																						Caco2	24hpi	8	23.625	468	129
																						Caco2	24hpi	8	23.625	469	240
																						Caco2	24hpi	8	23.625	470	85
																						Caco2	24hpi	8	23.625	471	130
																						Caco2	24hpi	8	23.625	472	237
																						Caco2	24hpi	8	23.625	473	61
																						Caco2	24hpi	8	23.625	474	365
																						Caco2	24hpi	8	23.625	475	23
																						Caco2	24hpi	8	23.625	476	30
																						Caco2	24hpi	8	23.625	477	84
																						Caco2	24hpi	8	23.625	478	68
																						Caco2	24hpi	8	23.625	479	33
																						Caco2	24hpi	8	23.625	480	54
																						Caco2	24hpi	8	23.625	481	41
																						Caco2	24hpi	8	23.625	482	124
																						Caco2	24hpi	8	23.625	483	137
																						Caco2	24hpi	8	23.625	484	187
																						Caco2	24hpi	8	23.625	485	77
																						Caco2	24hpi	8	23.625	486	36
																						Caco2	24hpi	8	23.625	487	252
																						Caco2	24hpi	8	23.625	488	557
																						Caco2	24hpi	8	23.625	489	132
																						Caco2	24hpi	8	23.625	490	310
																						Caco2	24hpi	8	23.625	491	179
																						Caco2	24hpi	8	23.625	492	207
																						Caco2	24hpi	8	23.625	493	597
																						Caco2	24hpi	8	23.625	494	213
																						Caco2	24hpi	8	23.625	495	158
																						Caco2	24hpi	8	23.625	496	45
																						Caco2	24hpi	8	23.625	497	202
																						Caco2	24hpi	8	23.625	498	107
																						Caco2	24hpi	8	23.625	499	148
																						Caco2	24hpi	8	23.625	500	207
																						Caco2	24hpi	8	23.625	501	192
																						Caco2	24hpi	8	23.625	502	193
																						Caco2	24hpi	8	23.625	503	116
																						Caco2	24hpi	8	23.625	504	100
																						Caco2	24hpi	8	23.625	505	149
																						Caco2	24hpi	8	23.625	506	366
																						Caco2	24hpi	8	23.625	507	378
																						Caco2	24hpi	8	23.625	508	71
																						Caco2	24hpi	8	23.625	509	201
																						Caco2	24hpi	8	23.625	510	204
																						Caco2	24hpi	8	23.625	511	82
																						Caco2	24hpi	8	23.625	512	77
																						Caco2	24hpi	8	23.625	513	108
																						Caco2	24hpi	8	23.625	514	182
																						Caco2	24hpi	8	23.625	515	36
																						Caco2	24hpi	8	23.625	516	858
																						Caco2	24hpi	8	23.625	517	151
																						Caco2	24hpi	8	23.625	518	61
																						Caco2	24hpi	8	23.625	519	114
																						Caco2	24hpi	8	23.625	520	56
																						Caco2	24hpi	8	23.625	521	177
																						Caco2	24hpi	8	23.625	522	128
																						Caco2	24hpi	8	23.625	523	132
																						Caco2	24hpi	8	23.625	524	130
																						Caco2	24hpi	8	23.625	525	138
																						Caco2	24hpi	8	23.625	526	254
																						Caco2	24hpi	8	23.625	527	130
																						Caco2	24hpi	8	23.625	528	70
																						Caco2	24hpi	8	23.625	529	188
																						Caco2	24hpi	8	23.625	530	45
																						Caco2	24hpi	8	23.625	531	594
																						Caco2	24hpi	8	23.625	532	282
																						Caco2	24hpi	8	23.625	533	156
																						Caco2	24hpi	8	23.625	534	330
																						Caco2	24hpi	8	23.625	535	272
																						Caco2	24hpi	8	23.625	536	356
																						Caco2	24hpi	8	23.625	537	25
																						Caco2	24hpi	8	23.625	538	99
																						Caco2	24hpi	8	23.625	539	165
																						Caco2	24hpi	8	23.625	540	109
																						Caco2	24hpi	8	23.625	541	231
																						Caco2	24hpi	8	23.625	542	183
																						Caco2	24hpi	8	23.625	543	148
																						Caco2	24hpi	8	23.625	544	136
																						Caco2	24hpi	8	23.625	545	205
																						Caco2	24hpi	8	23.625	546	107
																						Caco2	24hpi	8	23.625	547	191
																						Caco2	24hpi	8	23.625	548	416
																						Caco2	24hpi	8	23.625	549	250
																						Caco2	24hpi	8	23.625	550	38
																						Caco2	24hpi	8	23.625	551	517
																						Caco2	24hpi	8	23.625	552	76
																						Caco2	24hpi	8	23.625	553	359
																						Caco2	24hpi	8	23.625	554	291
																						Caco2	24hpi	8	23.625	555	66
																						Caco2	24hpi	8	23.625	556	329
																						Caco2	24hpi	8	23.625	557	106
																						Caco2	24hpi	8	23.625	558	388
																						Caco2	24hpi	8	23.625	559	162
																						Caco2	24hpi	8	23.625	560	200
																						Caco2	24hpi	8	23.625	561	360
																						Caco2	24hpi	8	23.625	562	82
																						Caco2	24hpi	8	23.625	563	77
																						Caco2	24hpi	8	23.625	564	226
																						Caco2	24hpi	8	23.625	565	135
																						Caco2	24hpi	8	23.625	566	269
																						Caco2	24hpi	8	23.625	567	56
																						Caco2	24hpi	8	23.625	568	61
																						Caco2	24hpi	8	23.625	569	242
																						Caco2	24hpi	8	23.625	570	24
																						Caco2	24hpi	8	23.625	571	181
																						Caco2	24hpi	8	23.625	572	350

## Sheet: Fig 5
Table 1
Fig 5A					Fig 5B					Fig 5C					Fig 5D					Fig 5E					Fig 5F					Fig 5G																	Fig 5H
Inhibitor	Titer	Average	se		Inhibitor	Titer	Average	se		Inhibitor	Titer	Average	se		Inhibitor	Titer	Average	se		Inhibitor	Titer	Average	se		Inhibitor	Titer	Average	se		Concentration	Atgl	se_Atgl	PF04	se_PF04	PF04_fit	Foci	Orli	se_orli	orli_fit	GSK	se_GSK	GSK_fit	CAY	se_CAY	CAY_fit		Concentration	Atgl	se_Atgl
Atgl	3200	7377.78	1958.58		CAY	64	17.5	7.26292		GSK	0	1200	359.011		Orli	0	7.5	4.9099		PF04	400	1155.56	270.345		U.73	0	10	6.8313		1.5625e-06	1.1875	0.126912	0.11875	0.0218502	0.163634	1.5	0.009375	0.00403436	2.73645e-05	NA	NA	NA	NA	NA	NA		3.125e-06	0.894549	0.0286388
Atgl	2800	7377.78	1958.58		CAY	20	17.5	7.26292		GSK	0	1200	359.011		Orli	0	7.5	4.9099		PF04	400	1155.56	270.345		U.73	20	10	6.8313		3.125e-06	1.12708	0.0198737	0.00625	0.0051031	0.0595578	0.25	0.0015625	0.0015625	2.04872e-06	NA	NA	NA	NA	NA	NA		6.25e-06	0.955317	0.00880148
Atgl	4000	7377.78	1958.58		CAY	15	17.5	7.26292		GSK	0	1200	359.011		Orli	30	7.5	4.9099		PF04	1200	1155.56	270.345		U.73	0	10	6.8313		6.25e-06	1.1625	0.113422	0	0	0.0198893	0	0	0	1.5338e-07	NA	NA	NA	NA	NA	NA		1.25e-05	0.991957	0.037661
Atgl	19200	7377.78	1958.58		CAY	9	17.5	7.26292		GSK	2000	1200	359.011		Orli	30	7.5	4.9099		PF04	800	1155.56	270.345		U.73	40	10	6.8313		1.25e-05	1.18333	0.107791	0.0015625	0.00180422	0.00643957	0	0	0	1.14829e-08	NA	NA	NA	NA	NA	NA		2.5e-05	0.957105	0.0924965
Atgl	11200	7377.78	1958.58		CAY	1	17.5	7.26292		GSK	1600	1200	359.011		Orli	0	7.5	4.9099		PF04	1600	1155.56	270.345		U.73	0	10	6.8313		2.5e-05	0.672917	0.114242	0	0	0.00206362	0	0	0	8.59679e-10	NA	NA	NA	NA	NA	NA		5e-05	0.383378	0.02167
Atgl	13600	7377.78	1958.58		CAY	3	17.5	7.26292		GSK	2800	1200	359.011		Orli	0	7.5	4.9099		PF04	0	1155.56	270.345		U.73	0	10	6.8313		5e-05	0.0640625	0.0230818	0	0	0.000659113	0	0	0	6.43607e-11	NA	NA	NA	NA	NA	NA		4.8828e-08	NA	NA
Atgl	3600	7377.78	1958.58		CAY	24	17.5	7.26292		GSK	1200	1200	359.011		Orli	0	7.5	4.9099		PF04	1600	1155.56	270.345		Vehicle	2000	1413.75	155.207		4.8828e-08	NA	NA	0.8625	0.0366217	0.886838	NA	NA	NA	NA	NA	NA	NA	NA	NA	NA		9.76563e-08	NA	NA
Atgl	3600	7377.78	1958.58		CAY	4	17.5	7.26292		GSK	2400	1200	359.011		Orli	0	7.5	4.9099		PF04	2000	1155.56	270.345		Vehicle	1670	1413.75	155.207		9.76563e-08	NA	NA	0.733333	0.100929	0.859977	NA	NA	NA	NA	NA	NA	NA	NA	NA	NA		1.95313e-07	NA	NA
Atgl	5200	7377.78	1958.58		Vehicle	2000	1413.75	155.207		GSK	800	1200	359.011		Vehicle	2000	1413.75	155.207		PF04	2400	1155.56	270.345		Vehicle	2000	1413.75	155.207		1.95313e-07	NA	NA	0.958333	0.121425	0.785382	NA	NA	NA	NA	NA	NA	NA	NA	NA	NA		3.90625e-07	NA	NA
NT	14000	15333.3	2765.66		Vehicle	1670	1413.75	155.207		NT	14000	15333.3	2765.66		Vehicle	1670	1413.75	155.207		NT	14000	15333.3	2765.66		Vehicle	1140	1413.75	155.207		3.90625e-07	NA	NA	0.452083	0.101572	0.617437	NA	NA	NA	NA	NA	NA	NA	NA	NA	NA		7.8125e-07	NA	NA
NT	5200	15333.3	2765.66		Vehicle	2000	1413.75	155.207		NT	5200	15333.3	2765.66		Vehicle	2000	1413.75	155.207		NT	5200	15333.3	2765.66		Vehicle	1000	1413.75	155.207		7.8125e-07	NA	NA	0.504167	0.127186	0.3696	8	0.05	0.0142064	0.00036539	NA	NA	NA	NA	NA	NA		1.5625e-06	NA	NA
NT	5600	15333.3	2765.66		Vehicle	1140	1413.75	155.207		NT	5600	15333.3	2765.66		Vehicle	1140	1413.75	155.207		NT	5600	15333.3	2765.66		Vehicle	1000	1413.75	155.207		3.125e-08	NA	NA	NA	NA	NA	8.5	0.944444	0.0392837	0.984062	NA	NA	NA	NA	NA	NA		1.5625e-09	NA	NA
NT	22000	15333.3	2765.66		Vehicle	1000	1413.75	155.207		NT	22000	15333.3	2765.66		Vehicle	1000	1413.75	155.207		NT	22000	15333.3	2765.66		Vehicle	1500	1413.75	155.207		6.25e-08	NA	NA	NA	NA	NA	7.66667	0.851852	0.0848625	0.822138	NA	NA	NA	NA	NA	NA		3.125e-09	NA	NA
NT	27200	15333.3	2765.66		Vehicle	1000	1413.75	155.207		NT	27200	15333.3	2765.66		Vehicle	1000	1413.75	155.207		NT	27200	15333.3	2765.66		Vehicle	1000	1413.75	155.207		1.25e-07	NA	NA	NA	NA	NA	2	0.222222	0.0555556	0.257089	NA	NA	NA	NA	NA	NA		6.25e-09	NA	NA
NT	26800	15333.3	2765.66		Vehicle	1500	1413.75	155.207		NT	26800	15333.3	2765.66		Vehicle	1500	1413.75	155.207		NT	26800	15333.3	2765.66							2.5e-07	NA	NA	NA	NA	NA	1.25	0.138889	0.0531904	0.0252535	NA	NA	NA	NA	NA	NA		1.25e-08	NA	NA
NT	11600	15333.3	2765.66		Vehicle	1000	1413.75	155.207		NT	11600	15333.3	2765.66		Vehicle	1000	1413.75	155.207		NT	11600	15333.3	2765.66							5e-07	NA	NA	NA	NA	NA	0.5	0.0555556	0.0555556	0.00193586	NA	NA	NA	NA	NA	NA		2.44141e-08	NA	NA
NT	14800	15333.3	2765.66							NT	14800	15333.3	2765.66							NT	14800	15333.3	2765.66							1e-06	NA	NA	NA	NA	NA	1	0.111111	0.0555556	0.00014519	NA	NA	NA	NA	NA	NA		2.5e-08	NA	NA
NT	10800	15333.3	2765.66							NT	10800	15333.3	2765.66							NT	10800	15333.3	2765.66							1.953e-10	NA	NA	NA	NA	NA	NA	NA	NA	NA	NA	NA	NA	NA	NA	NA		5e-08	NA	NA
																														7.813e-10	NA	NA	NA	NA	NA	NA	NA	NA	NA	NA	NA	NA	NA	NA	NA		4.88e-11	NA	NA
																														1.5625e-09	NA	NA	NA	NA	NA	NA	NA	NA	NA	NA	NA	NA	NA	NA	NA		9.77e-11	NA	NA
																														3.125e-09	NA	NA	NA	NA	NA	NA	NA	NA	NA	NA	NA	NA	NA	NA	NA		1.953e-10	NA	NA
																														6.25e-09	NA	NA	NA	NA	NA	NA	NA	NA	NA	NA	NA	NA	NA	NA	NA		3.906e-10	NA	NA
																														1.25e-08	NA	NA	NA	NA	NA	NA	NA	NA	NA	NA	NA	NA	NA	NA	NA		7.813e-10	NA	NA
																														9.8e-10	NA	NA	NA	NA	NA	NA	NA	NA	NA	NA	NA	NA	NA	NA	NA		4.88e-11	NA	NA
																														1.95e-09	NA	NA	NA	NA	NA	NA	NA	NA	NA	NA	NA	NA	NA	NA	NA		9.77e-11	NA	NA
																														3.91e-09	NA	NA	NA	NA	NA	NA	NA	NA	NA	NA	NA	NA	NA	NA	NA		1.953e-10	NA	NA
																														7.81e-09	NA	NA	NA	NA	NA	NA	NA	NA	NA	NA	NA	NA	NA	NA	NA		3.906e-10	NA	NA
																														1.563e-08	NA	NA	NA	NA	NA	NA	NA	NA	NA	NA	NA	NA	NA	NA	NA		7.813e-10	NA	NA
																														1.953e-10	NA	NA	NA	NA	NA	42.3333	NA	NA	NA	0.739447	0.0511744	0.749987	NA	NA	NA		1.5625e-09	NA	NA
																														7.813e-10	NA	NA	NA	NA	NA	45	NA	NA	NA	0.786026	0.0873362	0.745137	NA	NA	NA		3.125e-09	NA	NA
																														1.5625e-09	NA	NA	NA	NA	NA	38.6667	NA	NA	NA	0.6754	0.112299	0.665883	NA	NA	NA		6.25e-09	NA	NA
																														3.125e-09	NA	NA	NA	NA	NA	11.75	NA	NA	NA	0.20524	0.0635317	0.217656	NA	NA	NA		1.25e-08	NA	NA
																														6.25e-09	NA	NA	NA	NA	NA	4.33333	NA	NA	NA	0.0756914	0.00504236	0.0155106	NA	NA	NA		9.76563e-08	NA	NA
																														1.25e-08	NA	NA	NA	NA	NA	6.75	NA	NA	NA	0.117904	0.0344766	0.00081714	NA	NA	NA		1.95313e-07	NA	NA
																														9.76563e-08	NA	NA	NA	NA	NA	NA	NA	NA	NA	0.003125	0.003125	1.24738e-07	NA	NA	NA		3.90625e-07	NA	NA
																														1.95313e-07	NA	NA	NA	NA	NA	NA	NA	NA	NA	0.0015625	0.0015625	6.44265e-09	NA	NA	NA		7.8125e-07	NA	NA
																														3.90625e-07	NA	NA	NA	NA	NA	NA	NA	NA	NA	0	0	3.32759e-10	0.139063	0.0261923	0.222319		1.5625e-06	NA	NA
																														7.8125e-07	NA	NA	NA	NA	NA	NA	NA	NA	NA	0.0015625	0.0015625	1.71868e-11	0.13125	0.0490801	0.0992647		3.125e-06	NA	NA
																														1.5625e-06	NA	NA	NA	NA	NA	NA	NA	NA	NA	0.003125	0.003125	8.8769e-13	0.171875	0.0516965	0.0407522		6.25e-06	NA	NA
																														3.125e-06	NA	NA	NA	NA	NA	NA	NA	NA	NA	0	0	4.58486e-14	0.090625	0.0138585	0.0161134		1.25e-05	NA	NA
																														6.25e-06	NA	NA	NA	NA	NA	NA	NA	NA	NA	0	0	2.36806e-15	0.078125	0.0145461	0.0062738		2.5e-05	NA	NA
																														1.25e-05	NA	NA	NA	NA	NA	NA	NA	NA	NA	0	0	1.22309e-16	0.034375	0.00826797	0.0024279		5e-05	NA	NA
																														2.5e-05	NA	NA	NA	NA	NA	NA	NA	NA	NA	0.003125	0.00180422	6.31717e-18	0.003125	0.00180422	0.000937349		3.90625e-07	NA	NA
																														5e-05	NA	NA	NA	NA	NA	NA	NA	NA	NA	0.009375	0.00541266	3.26278e-19	0	0	0.000361554		7.8125e-07	NA	NA
																														9.8e-10	NA	NA	NA	NA	NA	33.6667	NA	NA	NA	NA	NA	NA	0.841667	0.12768	0.999073		1.5625e-06	NA	NA
																														1.95e-09	NA	NA	NA	NA	NA	39	NA	NA	NA	NA	NA	NA	0.975	0.0544862	0.997615		3.125e-06	NA	NA
																														3.91e-09	NA	NA	NA	NA	NA	31.6667	NA	NA	NA	NA	NA	NA	0.791667	0.0970932	0.993816		6.25e-06	NA	NA
																														7.81e-09	NA	NA	NA	NA	NA	42.3333	NA	NA	NA	NA	NA	NA	1.05833	0.258098	0.984142		1.25e-05	NA	NA
																														1.563e-08	NA	NA	NA	NA	NA	41.6667	NA	NA	NA	NA	NA	NA	1.04167	0.0381881	0.959843		2.5e-05	NA	NA
																														3.125e-08	NA	NA	NA	NA	NA	37.3333	NA	NA	NA	NA	NA	NA	0.933333	0.190941	0.902137		5e-05	NA	NA
																														6.25e-08	NA	NA	NA	NA	NA	31	NA	NA	NA	NA	NA	NA	0.775	0.113192	0.780396
[truncated: 12 more columns]

## Sheet: Fig 6
Table 1
Fig 6B							Fig 6D						Fig 6E							Fig 6C
Inhibitor	Virus	Cell_Line	Puncta_Per_Cell	Average	se		Inhibitor	Epitope	Intensity	Average	stdev		Cell.Line	Strain	Inhibitor	Avg_Percent_Infection	se_Percent_Infection	Percent_Infection		Inhibitor	FA	Avg_Foci	Avg_Percent_Inhibition	se_Foci	se_Percent_Inhibition	Foci	Percent_Inhibition
GSK	CoV	293T	1.66667	3.83598	2.21638		GSK	VSV	1.22687	0.993638	0.195344		293T	Brazil	CAY	0.111111	0.0785674	0		CAY	Arachidonate	159.2	0.740465	13.1041	0.0609492	144	0.669767
GSK	CoV	293T	9.33333	3.83598	2.21638		GSK	VSV	0.999097	0.993638	0.195344		293T	Brazil	CAY	0.111111	0.0785674	0.333333		CAY	Arachidonate	159.2	0.740465	13.1041	0.0609492	219	1.0186
GSK	CoV	293T	8	3.83598	2.21638		GSK	VSV	1.0654	0.993638	0.195344		293T	Brazil	CAY	0.111111	0.0785674	0		CAY	Arachidonate	159.2	0.740465	13.1041	0.0609492	103	0.47907
GSK	CoV	293T	1.90476	3.83598	2.21638		GSK	VSV	0.788903	0.993638	0.195344		293T	Brazil	GSK	0	0	0		CAY	Arachidonate	159.2	0.740465	13.1041	0.0609492	195	0.906977
GSK	CoV	293T	0	3.83598	2.21638		GSK	VSV	0.760408	0.993638	0.195344		293T	Brazil	GSK	0	0	0		CAY	Arachidonate	159.2	0.740465	13.1041	0.0609492	159	0.739535
GSK	CoV	293T	2.11111	3.83598	2.21638		GSK	Spike	0.845613	0.846124	0.0806755		293T	Brazil	GSK	0	0	0		CAY	Arachidonate	159.2	0.740465	13.1041	0.0609492	159	0.739535
PF04	CoV	293T	0.00877193	0.780702	0.481977		GSK	Spike	0.956692	0.846124	0.0806755		293T	Brazil	Orli	0	0	0		CAY	Arachidonate	159.2	0.740465	13.1041	0.0609492	103	0.47907
PF04	CoV	293T	1.66667	0.780702	0.481977		GSK	Spike	0.816034	0.846124	0.0806755		293T	Brazil	Orli	0	0	0		CAY	Arachidonate	159.2	0.740465	13.1041	0.0609492	190	0.883721
PF04	CoV	293T	0.666667	0.780702	0.481977		GSK	Spike	0.766158	0.846124	0.0806755		293T	Brazil	Orli	0	0	0		CAY	Arachidonate	159.2	0.740465	13.1041	0.0609492	158	0.734884
Orlistat	CoV	293T	4.83333	9.44935	5.02721		PF04	VSV	0.989888	0.800209	0.142128		293T	Brazil	PF04	0.481481	0.0944263	0.555556		CAY	Arachidonate	159.2	0.740465	13.1041	0.0609492	162	0.753488
Orlistat	CoV	293T	15.5	9.44935	5.02721		PF04	VSV	0.864487	0.800209	0.142128		293T	Brazil	PF04	0.481481	0.0944263	0.666667		CAY	Carrier	77.875	0.362209	8.30541	0.0386298	78	0.362791
Orlistat	CoV	293T	8.66667	9.44935	5.02721		PF04	VSV	0.785678	0.800209	0.142128		293T	Brazil	PF04	0.481481	0.0944263	0.222222		CAY	Carrier	77.875	0.362209	8.30541	0.0386298	42	0.195349
Orlistat	CoV	293T	0.0294118	9.44935	5.02721		PF04	VSV	0.603623	0.800209	0.142128		293T	Brazil	Veh	1	0.120014	0.888889		CAY	Carrier	77.875	0.362209	8.30541	0.0386298	101	0.469767
Orlistat	CoV	293T	4	9.44935	5.02721		PF04	VSV	0.757371	0.800209	0.142128		293T	Brazil	Veh	1	0.120014	0.777778		CAY	Carrier	77.875	0.362209	8.30541	0.0386298	80	0.372093
Orlistat	CoV	293T	23.6667	9.44935	5.02721		PF04	Spike	1.25778	1.2005	0.106849		293T	Brazil	Veh	1	0.120014	1.33333		CAY	Carrier	77.875	0.362209	8.30541	0.0386298	100	0.465116
Vehicle	CoV	293T	2.13953	2.13722	0.314206		PF04	Spike	1.27569	1.2005	0.106849		293T	Delta	CAY	0.121423	0.0522116	0.214286		CAY	Carrier	77.875	0.362209	8.30541	0.0386298	43	0.2
Vehicle	CoV	293T	2.52	2.13722	0.314206		PF04	Spike	1.28615	1.2005	0.106849		293T	Delta	CAY	0.121423	0.0522116	0		CAY	Carrier	77.875	0.362209	8.30541	0.0386298	95	0.44186
Vehicle	CoV	293T	1.21569	2.13722	0.314206		PF04	Spike	1.03849	1.2005	0.106849		293T	Delta	CAY	0.121423	0.0522116	0.24812		CAY	Carrier	77.875	0.362209	8.30541	0.0386298	84	0.390698
Vehicle	CoV	293T	2.25532	2.13722	0.314206		PF04	Spike	1.14439	1.2005	0.106849		293T	Delta	CAY	0.121423	0.0522116	0.016129		CAY	Oleate	166.333	0.773643	18.4543	0.0858341	141	0.655814
Vehicle	CoV	293T	2.55556	2.13722	0.314206		Orlistat	VSV	1.14435	0.943426	0.176269		293T	Delta	CAY	0.121423	0.0522116	0.25		CAY	Oleate	166.333	0.773643	18.4543	0.0858341	98	0.455814
GSK	Mock	293T	0.0116279	0.0116963	5.58479e-05		Orlistat	VSV	1.05008	0.943426	0.176269		293T	Delta	CAY	0.121423	0.0522116	0		CAY	Oleate	166.333	0.773643	18.4543	0.0858341	262	1.2186
GSK	Mock	293T	0.0117647	0.0116963	5.58479e-05		Orlistat	VSV	0.975815	0.943426	0.176269		293T	Delta	GSK	0	0	0		CAY	Oleate	166.333	0.773643	18.4543	0.0858341	127	0.590698
PF04	Mock	293T	0.464345	0.576211	0.0566958		Orlistat	VSV	0.690686	0.943426	0.176269		293T	Delta	GSK	0	0	0		CAY	Oleate	166.333	0.773643	18.4543	0.0858341	189	0.87907
PF04	Mock	293T	0.648199	0.576211	0.0566958		Orlistat	VSV	0.856194	0.943426	0.176269		293T	Delta	GSK	0	0	0		CAY	Oleate	166.333	0.773643	18.4543	0.0858341	210	0.976744
PF04	Mock	293T	0.616088	0.576211	0.0566958		Orlistat	Spike	1.12651	1.18227	0.0485707		293T	Delta	GSK	0	0	0		CAY	Oleate	166.333	0.773643	18.4543	0.0858341	133	0.618605
Orlistat	Mock	293T	0.0989583	0.0694936	0.0198179		Orlistat	Spike	1.24754	1.18227	0.0485707		293T	Delta	GSK	0	0	0		CAY	Oleate	166.333	0.773643	18.4543	0.0858341	202	0.939535
Orlistat	Mock	293T	0.0777202	0.0694936	0.0198179		Orlistat	Spike	1.19524	1.18227	0.0485707		293T	Delta	GSK	0	0	0		CAY	Oleate	166.333	0.773643	18.4543	0.0858341	135	0.627907
Orlistat	Mock	293T	0.0318021	0.0694936	0.0198179		Orlistat	Spike	1.19974	1.18227	0.0485707		293T	Delta	Orli	0	0	0		CAY	Palmitate	119.083	0.553876	20.0383	0.0932014	192	0.893023
Vehicle	Mock	293T	0.260536	0.348029	0.0438848		Orlistat	Spike	1.14235	1.18227	0.0485707		293T	Delta	Orli	0	0	0		CAY	Palmitate	119.083	0.553876	20.0383	0.0932014	136	0.632558
Vehicle	Mock	293T	0.38574	0.348029	0.0438848		DMSO	VSV	0.79545	1	0.145376		293T	Delta	Orli	0	0	0		CAY	Palmitate	119.083	0.553876	20.0383	0.0932014	65	0.302326
Vehicle	Mock	293T	0.39781	0.348029	0.0438848		DMSO	VSV	0.904311	1	0.145376		293T	Delta	Orli	0	0	0		CAY	Palmitate	119.083	0.553876	20.0383	0.0932014	219	1.0186
							DMSO	VSV	1.07231	1	0.145376		293T	Delta	Orli	0	0	0		CAY	Palmitate	119.083	0.553876	20.0383	0.0932014	168	0.781395
							DMSO	VSV	1.07979	1	0.145376		293T	Delta	Orli	0	0	0		CAY	Palmitate	119.083	0.553876	20.0383	0.0932014	115	0.534884
							DMSO	VSV	1.14814	1	0.145376		293T	Delta	PF04	0.226438	0.0606021	0.5		CAY	Palmitate	119.083	0.553876	20.0383	0.0932014	70	0.325581
							DMSO	Spike	0.870966	1	0.143829		293T	Delta	PF04	0.226438	0.0606021	0.166667		CAY	Palmitate	119.083	0.553876	20.0383	0.0932014	58	0.269767
							DMSO	Spike	1.06783	1	0.143829		293T	Delta	PF04	0.226438	0.0606021	0.225564		CAY	Palmitate	119.083	0.553876	20.0383	0.0932014	163	0.75814
							DMSO	Spike	0.891074	1	0.143829		293T	Delta	PF04	0.226438	0.0606021	0.258065		CAY	Palmitate	119.083	0.553876	20.0383	0.0932014	117	0.544186
							DMSO	Spike	1.17013	1	0.143829		293T	Delta	PF04	0.226438	0.0606021	0.125		CAY	Palmitate	119.083	0.553876	20.0383	0.0932014	68	0.316279
													293T	Delta	PF04	0.226438	0.0606021	0.0833333		CAY	Palmitate	119.083	0.553876	20.0383	0.0932014	58	0.269767
													293T	Delta	Veh	0.445568	0.131855	0.642857		GSK	Arachidonate	13.25	0.0616279	5.58025	0.0259547	35	0.162791
													293T	Delta	Veh	0.445568	0.131855	0.416667		GSK	Arachidonate	13.25	0.0616279	5.58025	0.0259547	44	0.204651
													293T	Delta	Veh	0.445568	0.131855	0.338346		GSK	Arachidonate	13.25	0.0616279	5.58025	0.0259547	6	0.027907
													293T	Delta	Veh	0.445568	0.131855	0.983871		GSK	Arachidonate	13.25	0.0616279	5.58025	0.0259547	17	0.0790698
													293T	Delta	Veh	0.445568	0.131855	0.125		GSK	Arachidonate	13.25	0.0616279	5.58025	0.0259547	0	0
													293T	Delta	Veh	0.445568	0.131855	0.166667		GSK	Arachidonate	13.25	0.0616279	5.58025	0.0259547	2	0.00930233
													293T	SA	CAY	0.0582438	0.0280867	0.0315789		GSK	Arachidonate	13.25	0.0616279	5.58025	0.0259547	0	0
													293T	SA	CAY	0.0582438	0.0280867	0.0789473		GSK	Arachidonate	13.25	0.0616279	5.58025	0.0259547	26	0.12093
													293T	SA	CAY	0.0582438	0.0280867	0.0552631		GSK	Arachidonate	13.25	0.0616279	5.58025	0.0259547	2	0.00930233
													293T	SA	CAY	0.0582438	0.0280867	0.183674		GSK	Arachidonate	13.25	0.0616279	5.58025	0.0259547	1	0.00465116
													293T	SA	CAY	0.0582438	0.0280867	0		GSK	Arachidonate	13.25	0.0616279	5.58025	0.0259547	0	0
													293T	SA	CAY	0.0582438	0.0280867	0		GSK	Arachidonate	13.25	0.0616279	5.58025	0.0259547	26	0.12093
													293T	SA	GSK	0.021724	0.0201862	0		GSK	Carrier	7.25	0.0337209	1.92493	0.00895316	5	0.0232558
													293T	SA	GSK	0.021724	0.0201862	0.00789473		GSK	Carrier	7.25	0.0337209	1.92493	0.00895316	15	0.0697674
													293T	SA	GSK	0.021724	0.0201862	0		GSK	Carrier	7.25	0.0337209	1.92493	0.00895316	17	0.0790698
													293T	SA	GSK	0.021724	0.0201862	0.122449		GSK	Carrier	7.25	0.0337209	1.92493	0.00895316	4	0.0186047
													293T	SA	GSK	0.021724	0.0201862	0		GSK	Carrier	7.25	0.0337209	1.92493	0.00895316	4	0.0186047
													293T	SA	GSK	0.021724	0.0201862	0		GSK	Carrier	7.25	0.0337209	1.92493	0.00895316	4	0.0186047
													293T	SA	Orli	0.0306123	0.0306123	0		GSK	Carrier	7.25	0.0337209	1.92493	0.00895316	5	0.0232558
													293T	SA	Orli	0.0306123	0.0306123	0		GSK	Carrier	7.25	0.0337209	1.92493	0.00895316	4	0.0186047
													293T	SA	Orli	0.0306123	0.0306123	0		GSK	Oleate	3.63636	0.0169133	0.898231	0.00417782	3	0.0139535
													293T	SA	Orli	0.0306123	0.0306123	0		GSK	Oleate	3.63636	0.0169133	0.898231	0.00417782	8	0.0372093
													293T	SA	Orli	0.0306123	0.0306123	0.183674		GSK	Oleate	3.63636	0.0169133	0.898231	0.00417782	4	0.0186047
													293T	SA	Orli	0.0306123	0.0306123	0		GSK	Oleate	3.63636	0.0169133	0.898231	0.00417782	0	0
													293T	SA	PF04	0.143179	0.0638076	0.0157895		GSK	Oleate	3.63636	0.0169133	0.898231	0.00417782	2	0.00930233
													293T	SA	PF04	0.143179	0.0638076	0.0315789		GSK	Oleate	3.63636	0.0169133	0.898231	0.00417782	4	0.0186047
													293T	SA	PF04	0.143179	0.0638076	0.0157895		GSK	Oleate	3.63636	0.0169133	0.898231	0.00417782	6	0.027907
													293T	SA	PF04	0.143179	0.0638076	0.122449		GSK	Oleate	3.63636	0.0169133	0.898231	0.00417782	0	0
													293T	SA	PF04	0.143179	0.0638076	0.306123		GSK	Oleate	3.63636	0.0169133	0.898231	0.00417782	2	0.00930233
													293T	SA	PF04	0.143179	0.0638076	0.367347		GSK	Oleate	3.63636	0.0169133	0.898231	0.00417782	5	0.0232558
													293T	SA	Veh	1	0.116103	0.789473		GSK	Oleate	3.63636	0.0169133	0.898231	0.00417782	6	0.027907
													293T	SA	Veh	1	0.116103	0.986842		GSK	Palmitate	25.125	0.11686	3.67636	0.0170994	48	0.223256
													293T	SA	Veh	1	0.116103	1.22368		GSK	Palmitate	25.125	0.11686	3.67636	0.0170994	11	0.0511628
													293T	SA	Veh	1	0.116103	1.16327		GSK	Palmitate	25.125	0.11686	3.67636	0.0170994	23	0.106977
													293T	SA	Veh	1	0.116103	0.551021		GSK	Palmitate	25.125	0.11686	3.67636	0.0170994	22	0.102326
													293T	SA	Veh	1	0.116103	1.28571		GSK	Palmitate	25.125	0.11686	3.67636	0.0170994	26	0.12093
													293T	UK	CAY	0.0333333	0.0333333	0		GSK	Palmitate	25.125	0.11686	3.67636	0.0170994	24	0.111628
													293T	UK	CAY	0.0333333	0.0333333	0.2		GSK	Palmitate	25.125	0.11686	3.67636	0.0170994	21	0.0976744
													293T	UK	CAY	0.0333333	0.0333333	0		GSK	Palmitate	25.125	0.11686	3.67636	0.0170994	26	0.12093
													293T	UK	CAY	0.0333333	0.0333333	0		Orlistat	Arachidonate	51.375	0.238953	4.44385	0.0206691	81	0.376744
													293T	UK	CAY	0.0333333	0.0333333	0		Orlistat	Arachidonate	51.375	0.238953	4.44385	0.0206691	53	0.246512
													293T	UK	CAY	0.0333333	0.0333333	0		Orlistat	Arachidonate	51.375	0.238953	4.44385	0.0206691	42	0.195349
													293T	UK	GSK	0.0156245	0.0156245	0		Orlistat	Arachidonate	51.375	0.238953	4.44385	0.0206691	47	0.218605
													293T	UK	GSK	0.0156245	0.0156245	0		Orlistat	Arachidonate	51.375	0.238953	4.44385	0.0206691	51	0.237209
													293T	UK	GSK	0.0156245	0.0156245	0		Orlistat	Arachidonate	51.375	0.238953	4.44385	0.0206691	42	0.195349
													293T	UK	GSK	0.0156245	0.0156245	0		Orlistat	Arachidonate	51.375	0.238953	4.44385	0.0206691	47	0.218605
													293T	UK	GSK	0.0156245	0.0156245	0		Orlistat	Arachidonate	51.375	0.238953	4.44385	0.0206691	48	0.223256
													293T	UK	GSK	0.0156245	0.0156245	0.0937471		Orlistat	Carrier	26.625	0.123837	6.58444	0.0306253	8	0.0372093
													293T	UK	Orli	0.031249	0.031249	0		Orlistat	Carrier	26.625	0.123837	6.58444	0.0306253	24	0.111628
													293T	UK	Orli	0.031249	0.031249	0		Orlistat	Carrier	26.625	0.123837	6.58444	0.0306253	19	0.0883721
													293T	UK	Orli	0.031249	0.031249	0		Orlistat	Carrier	26.625	0.123837	6.58444	0.0306253	57	0.265116
													293T	UK	Orli	0.031249	0.031249	0		Orlistat	Carrier	26.625	0.123837	6.58444	0.0306253	8	0.0372093
													293T	UK	Orli	0.031249	0.031249	0.187494		Orlistat	Carrier	26.625	0.123837	6.58444	0.0306253	24	0.111628
													293T	UK	Orli	0.031249	0.031249	0		Orlistat	Carrier	26.625	0.123837	6.58444	0.0306253	20	0.0930233
													293T	UK	PF04	0.143747	0.0529824	0.2		Orlistat	Carrier	26.625	0.123837	6.58444	0.0306253	53	0.246512
													293T	UK	PF04	0.143747	0.0529824	0		Orlistat	Oleate	116.75	0.543023	16.251	0.0755859	161	0.748837
													293T	UK	PF04	0.143747	0.0529824	0.1		Orlistat	Oleate	116.75	0.543023	16.251	0.0755859	54	0.251163
													293T	UK	PF04	0.143747	0.0529824	0.0937471		Orlistat	Oleate	116.75	0.543023	16.251	0.0755859	62	0.288372
													293T	UK	PF04	0.143747	0.0529824	0.0937471		Orlistat	Oleate	116.75	0.543023	16.251	0.0755859	122	0.567442
													293T	UK	PF04	0.143747	0.0529824	0.374988		Orlistat	Oleate	116.75	0.543023	16.251	0.0755859	132	0.613953
													293T	UK	Veh	0.999984	0.101175	0.9		Orlistat	Oleate	116.75	0.543023	16.251	0.0755859	150	0.697674
													293T	UK	Veh	0.999984	0.101175	1		Orlistat	Oleate	116.75	0.543023	16.251	0.0755859	55	0.255814
													293T	UK	Veh	0.999984	0.101175	1.1		Orlistat	Oleate	116.75	0.543023	16.251	0.0755859	152	0.706977
													293T	UK	Veh	0.999984	0.101175	0.656229		Orlistat	Oleate	116.75	0.543023	16.251	0.0755859	140	0.651163
													293T	UK	Veh	0.999984	0.101175	1.40621		Orlistat	Oleate	116.75	0.543023	16.251	0.0755859	158	0.734884
													293T	UK	Veh	0.999984	0.101175	0.937471		Orlistat	Oleate	116.75	0.543023	16.251	0.0755859	55	0.255814
													293T	WT	CAY	0.100328	0.0340603	0.193709		Orlistat	Oleate	116.75	0.543023	16.251	0.0755859	160	0.744186
													293T	WT	CAY	0.100328	0.0340603	0.139073		Orlistat	Palmitate	166.375	0.773837	14.9355	0.0694674	127	0.590698
													293T	WT	CAY	0.100328	0.0340603	0.183775		Orlistat	Palmitate	166.375	0.773837	14.9355	0.0694674	204	0.948837
													293T	WT	CAY	0.100328	0.0340603	0		Orlistat	Palmitate	166.375	0.773837	14.9355	0.0694674	138	0.64186
													293T	WT	CAY	0.100328	0.0340603	0.0213523		Orlistat	Palmitate	166.375	0.773837	14.9355	0.0694674	137	0.637209
													293T	WT	CAY	0.100328	0.0340603	0.0640569		Orlistat	Palmitate	166.375	0.773837	14.9355	0.0694674	223	1.03721
													293T	WT	GSK	0.00438653	0.00213838	0.0049669		Orlistat	Palmitate	166.375	0.773837	14.9355	0.0694674	140	0.651163
													293T	WT	GSK	0.00438653	0.00213838	0		Orlistat	Palmitate	166.375	0.773837	14.9355	0.0694674	139	0.646512
													293T	WT	GSK	0.00438653	0.00213838	0		Orlistat	Palmitate	166.375	0.773837	14.9355	0.0694674	223	1.03721
													293T	WT	GSK	0.00438653	0.00213838	0.0106762		PF04	Arachidonate	123.917	0.576357	22.533	0.104805	141	0.655814
													293T	WT	GSK	0.00438653	0.00213838	0.0106762		PF04	Arachidonate	123.917	0.576357	22.533	0.104805	259	1.20465
													293T	WT	GSK	0.00438653	0.00213838	0		PF04	Arachidonate	123.917	0.576357	22.533	0.104805	167	0.776744
													293T	WT	Orli	0	0	0		PF04	Arachidonate	123.917	0.576357	22.533	0.104805	219	1.0186
													293T	WT	Orli	0	0	0		PF04	Arachidonate	123.917	0.576357	22.533	0.104805	71	0.330233
													293T	WT	Orli	0	0	0		PF04	Arachidonate	123.917	0.576357	22.533	0.104805	68	0.316279
													293T	WT	Orli	0	0	0		PF04	Arachidonate	123.917	0.576357	22.533	0.104805	81	0.376744
													293T	WT	Orli	0	0	0		PF04	Arachidonate	123.917	0.576357	22.533	0.104805	130	0.604651
													293T	WT	Orli	0	0	0		PF04	Arachidonate	123.917	0.576357	22.533	0.104805	77	0.35814
													293T	WT	PF04	0.0882728	0.020761	0.104305		PF04	Arachidonate	123.917	0.576357	22.533	0.104805	65	0.302326
													293T	WT	PF04	0.0882728	0.020761	0.049669		PF04	Arachidonate	123.917	0.576357	22.533	0.104805	82	0.381395
													293T	WT	PF04	0.0882728	0.020761	0.0447021		PF04	Arachidonate	123.917	0.576357	22.533	0.104805	127	0.590698
													293T	WT	PF04	0.0882728	0.020761	0.0854092		PF04	Carrier	38.5	0.17907	11.694	0.0543908	17	0.0790698
													293T	WT	PF04	0.0882728	0.020761	0.0640569		PF04	Carrier	38.5	0.17907	11.694	0.0543908	7	0.0325581
													293T	WT	PF04	0.0882728	0.020761	0.181495		PF04	Carrier	38.5	0.17907	11.694	0.0543908	22	0.102326
													293T	WT	Veh	1	0.0808906	1.20199		PF04	Carrier	38.5	0.17907	11.694	0.0543908	71	0.330233
													293T	WT	Veh	1	0.0808906	1.02815		PF04	Carrier	38.5	0.17907	11.694	0.0543908	8	0.0372093
													293T	WT	Veh	1	0.0808906	0.769869		PF04	Carrier	38.5	0.17907	11.694	0.0543908	22	0.102326
													293T	WT	Veh	1	0.0808906	0.854092		PF04	Carrier	38.5	0.17907	11.694	0.0543908	72	0.334884
													293T	WT	Veh	1	0.0808906	0.886121		PF04	Carrier	38.5	0.17907	11.694	0.0543908	89	0.413953
													293T	WT	Veh	1	0.0808906	1.25979		PF04	Oleate	94.0833	0.437597	14.5434	0.0676437	137	0.637209
													Caco2	Brazil	CAY	0.276119	0.0265599	0.231343		PF04	Oleate	94.0833	0.437597	14.5434	0.0676437	30	0.139535
													Caco2	Brazil	CAY	0.276119	0.0265599	0.350746		PF04	Oleate	94.0833	0.437597	14.5434	0.0676437	34	0.15814
													Caco2	Brazil	CAY	0.276119	0.0265599	0.246269		PF04	Oleate	94.0833	0.437597	14.5434	0.0676437	110	0.511628
													Caco2	Brazil	GSK	0.0671642	0.0398398	0.179104		PF04	Oleate	94.0833	0.437597	14.5434	0.0676437	128	0.595349
													Caco2	Brazil	GSK	0.0671642	0.0398398	0		PF04	Oleate	94.0833	0.437597	14.5434	0.0676437	65	0.302326
													Caco2	Brazil	GSK	0.0671642	0.0398398	0.0223881		PF04	Oleate	94.0833	0.437597	14.5434	0.0676437	127	0.590698
													Caco2	Brazil	Orli	0	0	0		PF04	Oleate	94.0833	0.437597	14.5434	0.0676437	74	0.344186
													Caco2	Brazil	Orli	0	0	0		PF04	Oleate	94.0833	0.437597	14.5434	0.0676437	153	0.711628
													Caco2	Brazil	Orli	0	0	0		PF04	Oleate	94.0833	0.437597	14.5434	0.0676437	72	0.334884
													Caco2	Brazil	PF04	0.49005	0.0466376	0.402985		PF04	Oleate	94.0833	0.437597	14.5434	0.0676437	125	0.581395
													Caco2	Brazil	PF04	0.49005	0.0466376	0.447761		PF04	Oleate	94.0833	0.437597	14.5434	0.0676437	74	0.344186
													Caco2	Brazil	PF04	0.49005	0.0466376	0.619403		PF04	Palmitate	85.75	0.398837	13.838	0.0643629	36	0.167442
													Caco2	Brazil	Veh	1	0.0678517	1.14925		PF04	Palmitate	85.75	0.398837	13.838	0.0643629	104	0.483721
													Caco2	Brazil	Veh	1	0.0678517	0.820896		PF04	Palmitate	85.75	0.398837	13.838	0.0643629	130	0.604651
													Caco2	Brazil	Veh	1	0.0678517	1.02985		PF04	Palmitate	85.75	0.398837	13.838	0.0643629	98	0.455814
													Caco2	Delta	CAY	0.0649936	0.0275321	0.0204082		PF04	Palmitate	85.75	0.398837	13.838	0.0643629	40	0.186047
													Caco2	Delta	CAY	0.0649936	0.0275321	0.177536		PF04	Palmitate	85.75	0.398837	13.838	0.0643629	132	0.613953
													Caco2	Delta	CAY	0.0649936	0.0275321	0.0307167		PF04	Palmitate	85.75	0.398837	13.838	0.0643629	98	0.455814
													Caco2	Delta	CAY	0.0649936	0.0275321	0.078125		PF04	Palmitate	85.75	0.398837	13.838	0.0643629	48	0.223256
													Caco2	Delta	CAY	0.0649936	0.0275321	0.0181818		Vehicle	Arachidonate	248.917	1.15775	7.36617	0.0342612	273	1.26977
													Caco2	Delta	GSK	0	0	0		Vehicle	Arachidonate	248.917	1.15775	7.36617	0.0342612	219	1.0186
													Caco2	Delta	GSK	0	0	0		Vehicle	Arachidonate	248.917	1.15775	7.36617	0.0342612	232	1.07907
													Caco2	Delta	GSK	0	0	0		Vehicle	Arachidonate	248.917	1.15775	7.36617	0.0342612	281	1.30698
													Caco2	Delta	GSK	0	0	0		Vehicle	Arachidonate	248.917	1.15775	7.36617	0.0342612	250	1.16279
													Caco2	Delta	GSK	0	0	0		Vehicle	Arachidonate	248.917	1.15775	7.36617	0.0342612	225	1.04651
													Caco2	Delta	Orli	0	0	0		Vehicle	Arachidonate	248.917	1.15775	7.36617	0.0342612	251	1.16744
													Caco2	Delta	Orli	0	0	0		Vehicle	Arachidonate	248.917	1.15775	7.36617	0.0342612	253	1.17674
													Caco2	Delta	Orli	0	0	0		Vehicle	Arachidonate	248.917	1.15775	7.36617	0.0342612	227	1.05581
													Caco2	Delta	Orli	0	0	0		Vehicle	Arachidonate	248.917	1.15775	7.36617	0.0342612	279	1.29767
													Caco2	Delta	Orli	0	0	0		Vehicle	Arachidonate	248.917	1.15775	7.36617	0.0342612	250	1.16279
													Caco2	Delta	PF04	0.572825	0.093895	NA		Vehicle	Arachidonate	248.917	1.15775	7.36617	0.0342612	247	1.14884
													Caco2	Delta	PF04	0.572825	0.093895	NA		Vehicle	Carrier	215.167	1.00078	12.2138	0.0568086	190	0.883721
													Caco2	Delta	PF04	0.572825	0.093895	0.508532		Vehicle	Carrier	215.167	1.00078	12.2138	0.0568086	220	1.02326
													Caco2	Delta	PF04	0.572825	0.093895	0.828125		Vehicle	Carrier	215.167	1.00078	12.2138	0.0568086	252	1.17209
													Caco2	Delta	PF04	0.572825	0.093895	0.381818		Vehicle	Carrier	215.167	1.00078	12.2138	0.0568086	233	1.08372
													Caco2	Delta	Veh	0.653224	0.260958	1.65306		Vehicle	Carrier	215.167	1.00078	12.2138	0.0568086	200	0.930233
													Caco2	Delta	Veh	0.653224	0.260958	0.449275		Vehicle	Carrier	215.167	1.00078	12.2138	0.0568086	147	0.683721
													Caco2	Delta	Veh	0.653224	0.260958	0.880546		Vehicle	Carrier	215.167	1.00078	12.2138	0.0568086	250	1.16279
													Caco2	Delta	Veh	0.653224	0.260958	0.046875		Vehicle	Carrier	215.167	1.00078	12.2138	0.0568086	255	1.18605
													Caco2	Delta	Veh	0.653224	0.260958	0.236364		Vehicle	Carrier	215.167	1.00078	12.2138	0.0568086	181	0.84186
													Caco2	SA	CAY	0.212563	0.0754406	0.045584		Vehicle	Carrier	215.167	1.00078	12.2138	0.0568086	188	0.874419
													Caco2	SA	CAY	0.212563	0.0754406	0.131054		Vehicle	Carrier	215.167	1.00078	12.2138	0.0568086	216	1.00465
													Caco2	SA	CAY	0.212563	0.0754406	0.236467		Vehicle	Carrier	215.167	1.00078	12.2138	0.0568086	250	1.16279
													Caco2	SA	CAY	0.212563	0.0754406	0.568862		Vehicle	Oleate	204.556	0.951421	13.2749	0.0617436	209	0.972093
													Caco2	SA	CAY	0.212563	0.0754406	0.149701		Vehicle	Oleate	204.556	0.951421	13.2749	0.0617436	161	0.748837
													Caco2	SA	CAY	0.212563	0.0754406	0.143713		Vehicle	Oleate	204.556	0.951421	13.2749	0.0617436	250	1.16279
													Caco2	SA	GSK	0.00199601	0.00126239	0		Vehicle	Oleate	204.556	0.951421	13.2749	0.0617436	188	0.874419
													Caco2	SA	GSK	0.00199601	0.00126239	0		Vehicle	Oleate	204.556	0.951421	13.2749	0.0617436	177	0.823256
													Caco2	SA	GSK	0.00199601	0.00126239	0		Vehicle	Oleate	204.556	0.951421	13.2749	0.0617436	159	0.739535
													Caco2	SA	GSK	0.00199601	0.00126239	0.00598802		Vehicle	Oleate	204.556	0.951421	13.2749	0.0617436	197	0.916279
													Caco2	SA	GSK	0.00199601	0.00126239	0		Vehicle	Oleate	204.556	0.951421	13.2749	0.0617436	250	1.16279
													Caco2	SA	GSK	0.00199601	0.00126239	0.00598802		Vehicle	Oleate	204.556	0.951421	13.2749	0.0617436	250	1.16279
													Caco2	SA	Orli	0.0561356	0.0156522	0.0826211		Vehicle	Palmitate	210.3	0.97814	11.1106	0.0516773	250	1.16279
													Caco2	SA	Orli	0.0561356	0.0156522	0.0740741		Vehicle	Palmitate	210.3	0.97814	11.1106	0.0516773	222	1.03256
													Caco2	SA	Orli	0.0561356	0.0156522	0.108262		Vehicle	Palmitate	210.3	0.97814	11.1106	0.0516773	225	1.04651
													Caco2	SA	Orli	0.0561356	0.0156522	0.0179641		Vehicle	Palmitate	210.3	0.97814	11.1106	0.0516773	230	1.06977
													Caco2	SA	Orli	0.0561356	0.0156522	0.0419162		Vehicle	Palmitate	210.3	0.97814	11.1106	0.0516773	159	0.739535
													Caco2	SA	Orli	0.0561356	0.0156522	0.011976		Vehicle	Palmitate	210.3	0.97814	11.1106	0.0516773	197	0.916279
													Caco2	SA	PF04	0.137207	0.0275025	0.11396		Vehicle	Palmitate	210.3	0.97814	11.1106	0.0516773	200	0.930233
													Caco2	SA	PF04	0.137207	0.0275025	0.102564		Vehicle	Palmitate	210.3	0.97814	11.1106	0.0516773	250	1.16279
													Caco2	SA	PF04	0.137207	0.0275025	0.0797721		Vehicle	Palmitate	210.3	0.97814	11.1106	0.0516773	165	0.767442
													Caco2	SA	PF04	0.137207	0.0275025	0.269461		Vehicle	Palmitate	210.3	0.97814	11.1106	0.0516773	205	0.953488
													Caco2	SA	PF04	0.137207	0.0275025	0.131737
													Caco2	SA	PF04	0.137207	0.0275025	0.125749
													Caco2	SA	Veh	1	0.088985	0.997151
													Caco2	SA	Veh	1	0.088985	1.12536
													Caco2	SA	Veh	1	0.088985	0.877493
													Caco2	SA	Veh	1	0.088985	1.37126
													Caco2	SA	Veh	1	0.088985	0.808383
													Caco2	SA	Veh	1	0.088985	0.820359
													Caco2	UK	CAY	0.442982	0.0513998	0.58
													Caco2	UK	CAY	0.442982	0.0513998	0.533333
													Caco2	UK	CAY	0.442982	0.0513998	0.386667
													Caco2	UK	CAY	0.442982	0.0513998	0.245614
													Caco2	UK	CAY	0.442982	0.0513998	0.526316
													Caco2	UK	CAY	0.442982	0.0513998	0.385965
													Caco2	UK	GSK	0.00292398	0.00292398	0
													Caco2	UK	GSK	0.00292398	0.00292398	0
													Caco2	UK	GSK	0.00292398	0.00292398	0
													Caco2	UK	GSK	0.00292398	0.00292398	0.0175439
													Caco2	UK	GSK	0.00292398	0.00292398	0
													Caco2	UK	GSK	0.00292398	0.00292398	0
													Caco2	UK	Orli	0.0377778	0.0176942	0.0533333
													Caco2	UK	Orli	0.0377778	0.0176942	0.08
													Caco2	UK	Orli	0.0377778	0.0176942	0.0933333
													Caco2	UK	Orli	0.0377778	0.0176942	0
													Caco2	UK	Orli	0.0377778	0.0176942	0
													Caco2	UK	Orli	0.0377778	0.0176942	0
													Caco2	UK	PF04	0.492339	0.121813	0.4
													Caco2	UK	PF04	0.492339	0.121813	0.36
													Caco2	UK	PF04	0.492339	0.121813	0.246667
													Caco2	UK	PF04	0.492339	0.121813	0.263158
													Caco2	UK	PF04	0.492339	0.121813	0.666667
													Caco2	UK	PF04	0.492339	0.121813	1.01754
													Caco2	UK	Veh	1	0.0331141	0.933333
													Caco2	UK	Veh	1	0.0331141	1
													Caco2	UK	Veh	1	0.0331141	1.06667
													Caco2	UK	Veh	1	0.0331141	0.964912
													Caco2	UK	Veh	1	0.0331141	0.912281
													Caco2	UK	Veh	1	0.0331141	1.12281
													Caco2	WT	CAY	0.377236	0.0721953	0.347578
													Caco2	WT	CAY	0.377236	0.0721953	0.34188
													Caco2	WT	CAY	0.377236	0.0721953	0.732194
													Caco2	WT	CAY	0.377236	0.0721953	0.273229
													Caco2	WT	CAY	0.377236	0.0721953	0.292548
													Caco2	WT	CAY	0.377236	0.0721953	0.275989
													Caco2	WT	GSK	0.00186963	0.00118268	0
													Caco2	WT	GSK	0.00186963	0.00118268	0
													Caco2	WT	GSK	0.00186963	0.00118268	0.00569801
													Caco2	WT	GSK	0.00186963	0.00118268	0
													Caco2	WT	GSK	0.00186963	0.00118268	0.00551978
													Caco2	WT	GSK	0.00186963	0.00118268	0
													Caco2	WT	Orli	0.0185185	0.0138746	0.0854701
													Caco2	WT	Orli	0.0185185	0.0138746	0.022792
													Caco2	WT	Orli	0.0185185	0.0138746	0.002849
													Caco2	WT	Orli	0.0185185	0.0138746	0
													Caco2	WT	Orli	0.0185185	0.0138746	0
													Caco2	WT	Orli	0.0185185	0.0138746	0
													Caco2	WT	PF04	0.263081	0.089045	0.122507
													Caco2	WT	PF04	0.263081	0.089045	0.0997151
													Caco2	WT	PF04	0.263081	0.089045	0.037037
													Caco2	WT	PF04	0.263081	0.089045	0.298068
													Caco2	WT	PF04	0.263081	0.089045	0.601656
													Caco2	WT	PF04	0.263081	0.089045	0.419503
													Caco2	WT	Veh	1.0138	0.0358046	0.997151
													Caco2	WT	Veh	1.0138	0.0358046	1.12536
													Caco2	WT	Veh	1.0138	0.0358046	0.877493
													Caco2	WT	Veh	1.0138	0.0358046	1.09292
													Caco2	WT	Veh	1.0138	0.0358046	0.985281
													Caco2	WT	Veh	1.0138	0.0358046	1.0046

## Sheet: Fig S1
Table 1
See supplemental data 1 & 2

## Sheet: Fig S3
Table 1
See supplemental data 3

## Sheet: Fig S4
Table 1
Fig S4A and H
Concentration	Mean_Inhibition_293T	Mean_Inhibition_Caco2	Mean_Survival_293T	Mean_Survival_Caco2	se_Inhibition_293T	se_Inhibition_Caco2	se_Survival_293T	se_Survival_Caco2
1.6e-08	0	0	1	1	0	0	0.0162032	0.0502248
8e-08	0	0	1.09843	1.06292	0	0	0.0283134	0.053891
4e-07	0.11125	0	0.972179	1.13402	0.0710743	0	0.033086	0.0428195
2e-06	0.15	0.04625	1.00143	1.13482	0.044206	0.04625	0.0485871	0.0163091
1e-05	0.1525	0.09	1.06666	1.19847	0.11734	0.0183712	0.0119134	0.0571643
5e-05	0.92375	0.67	1.02533	0.794443	0.0195123	0.0371371	0.0227825	0.0365559
	Fig S4B and I
Concentration	Mean_Inhibition_293T	Mean_Inhibition_Caco2	Mean_Survival_293T	Mean_Survival_Caco2	se_Inhibition_293T	se_Inhibition_Caco2	se_Survival_293T	se_Survival_Caco2
1.6e-08	0.04	0	1	1	0.0694481	0	0.0253447	0.0404697
8e-08	0.146795	0	1.04558	0.957912	0.0475537	0	0.0347999	0.0261014
4e-07	0.150377	0	0.889574	0.842326	0.0923257	0	0.058318	0.0974524
2e-06	0.267229	0.130833	0.856073	1.00988	0.0983706	0.050997	0.0852305	0.0337383
1e-05	0.9475	0.600556	1.032	0.949931	0.021006	0.105361	0.0422032	0.0471481
5e-05	0.9875	0.9	0.44007	0.448437	0.00403113	0.0329899	0.0513085	0.0752372
	FIg 4C and J
Concentration	Mean_Inhibition_293T	Mean_Inhibition_Caco2	Mean_Survival_293T	Mean_Survival_Caco2	se_Inhibition_293T	se_Inhibition_Caco2	se_Survival_293T	se_Survival_Caco2
1.6e-08	0.98875	0	1	1	0.00473242	0	0.0176481	0.0138627
8e-08	0.995	0.3275	1.10414	1.05695	0.00204124	0.125905	0.0134992	0.0195863
4e-07	0.9875	0.86125	0.977802	1.0856	0.00595119	0.0484929	0.0113726	0.0257792
2e-06	0.9875	0.89625	1.01562	1.0518	0.00322749	0.0358454	0.00735896	0.0210439
1e-05	0.9925	0.74375	1.00991	1.03702	0.00433013	0.0452942	0.0097211	0.0307777
5e-05	0.97375	0.6125	0.485977	0.370166	0.00515388	0.047192	0.0113418	0.0321818
	Fig 4D and K
Concentration	Mean_Inhibition_293T	Mean_Inhibition_Caco2	Mean_Survival_293T	Mean_Survival_Caco2	se_Inhibition_293T	se_Inhibition_Caco2	se_Survival_293T	se_Survival_Caco2
1.6e-08	0.101667	0	1	1	0.0530477	0	0.0346425	0.0287796
8e-08	0.0502217	0	1	0.971388	0.0683749	0	0.0372146	0.0281256
4e-07	0.468498	0.0808333	0.977467	0.932433	0.164581	0.0305619	0.0425789	0.0219879
2e-06	0.911667	0.0875	1.07613	1.05419	0.0721649	0.0332353	0.0295252	0.0228027
1e-05	0.9975	0.981389	0.923426	0.768031	0.00170783	0.0066027	0.0535983	0.0512267
5e-05	0.995	1	0.435128	0.36547	0.00316228	0	0.0949824	0.10059
	Fig 4E and L
Concentration	Mean_Inhibition_293T	Mean_Inhibition_Caco2	Mean_Survival_293T	Mean_Survival_Caco2	se_Inhibition_293T	se_Inhibition_Caco2	se_Survival_293T	se_Survival_Caco2
1.6e-08	0.01125	0	0.835531	0.718608	0.01125	0	0.025409	0.0165674
8e-08	0.065	0	0.74516	0.861522	0.0459619	0	0.0736368	0.0324384
4e-07	0.1125	0	0.751843	0.979906	0.0767165	0	0.0709604	0.0121557
2e-06	0.1625	0.0975	0.824413	0.817694	0.0854035	0.055321	0.0137812	0.0196263
1e-05	0.66625	0.35	0.864766	0.851911	0.0838991	0.0286502	0.0220534	0.0298054
5e-05	0.9875	0.9675	0.5193	0.187348	0.0025	0.00853913	0.0281498	0.0158185
	FIg 4F and M
Concentration	Mean_Inhibition_293T	Mean_Inhibition_Caco2	Mean_Survival_293T	Mean_Survival_Caco2	se_Inhibition_293T	se_Inhibition_Caco2	se_Survival_293T	se_Survival_Caco2
1.6e-08	0.99625	0.970417	1	1	0.00205939	0.0116571	0.0319012	0.019155
8e-08	0.99	0.95125	1.00535	1.0224	0.00605038	0.018845	0.0415294	0.0243962
4e-07	0.968125	0.9875	0.989853	1.01191	0.017827	0.00597614	0.0312293	0.0261154
2e-06	0.99875	1	1.16632	0.788545	0.00125	0	0.032175	0.12744
1e-05	0.995625	1	0.706877	0.459463	0.00305274	0	0.0436093	0.105292
5e-05	0.9975	1	0.23123	0.236708	0.000944911	0	0.0262248	0.0532073
	Fig 4G and N
Concentration	Mean_Inhibition_293T	Mean_Inhibition_Caco2	Mean_Survival_293T	Mean_Survival_Caco2	se_Inhibition_293T	se_Inhibition_Caco2	se_Survival_293T	se_Survival_Caco2
1.6e-08	0.21	0	1	1	0.0806742	0.129099	0.0299396	0.0190152
8e-08	0.28381	0.333333	1.04346	1.10268	0.091341	0.210819	0.0546585	0.0346603
4e-07	0.335119	0.291667	1.01814	1.17147	0.107215	0.187268	0.0607783	0.0475033
2e-06	0.460238	0.333333	1.04803	1.03852	0.0908206	0.210819	0.0558207	0.0228116
1e-05	0.989167	0.865	1.1394	0.797062	0.00663534	0.0361709	0.0945838	0.0809547
5e-05	0.995	1	0.539233	0.0768154	0.00341565	0	0.137654	0.0109625

## Sheet: Fig S6
Fig S6
Cell.Line	Strain	Inhibitor	Avg_Percent_Infection	se_Percent_Infection	Percent_Infection
293T	Brazil	CAY	0.111111	0.0785674	0
293T	Brazil	CAY	0.111111	0.0785674	0.333333
293T	Brazil	CAY	0.111111	0.0785674	0
293T	Brazil	GSK	0	0	0
293T	Brazil	GSK	0	0	0
293T	Brazil	GSK	0	0	0
293T	Brazil	Orli	0	0	0
293T	Brazil	Orli	0	0	0
293T	Brazil	Orli	0	0	0
293T	Brazil	PF04	0.481481	0.0944263	0.555556
293T	Brazil	PF04	0.481481	0.0944263	0.666667
293T	Brazil	PF04	0.481481	0.0944263	0.222222
293T	Brazil	Veh	1	0.120014	0.888889
293T	Brazil	Veh	1	0.120014	0.777778
293T	Brazil	Veh	1	0.120014	1.33333
293T	Delta	CAY	0.121423	0.0522116	0.214286
293T	Delta	CAY	0.121423	0.0522116	0
293T	Delta	CAY	0.121423	0.0522116	0.24812
293T	Delta	CAY	0.121423	0.0522116	0.016129
293T	Delta	CAY	0.121423	0.0522116	0.25
293T	Delta	CAY	0.121423	0.0522116	0
293T	Delta	GSK	0	0	0
293T	Delta	GSK	0	0	0
293T	Delta	GSK	0	0	0
293T	Delta	GSK	0	0	0
293T	Delta	GSK	0	0	0
293T	Delta	GSK	0	0	0
293T	Delta	Orli	0	0	0
293T	Delta	Orli	0	0	0
293T	Delta	Orli	0	0	0
293T	Delta	Orli	0	0	0
293T	Delta	Orli	0	0	0
293T	Delta	Orli	0	0	0
293T	Delta	PF04	0.226438	0.0606021	0.5
293T	Delta	PF04	0.226438	0.0606021	0.166667
293T	Delta	PF04	0.226438	0.0606021	0.225564
293T	Delta	PF04	0.226438	0.0606021	0.258065
293T	Delta	PF04	0.226438	0.0606021	0.125
293T	Delta	PF04	0.226438	0.0606021	0.0833333
293T	Delta	Veh	0.445568	0.131855	0.642857
293T	Delta	Veh	0.445568	0.131855	0.416667
293T	Delta	Veh	0.445568	0.131855	0.338346
293T	Delta	Veh	0.445568	0.131855	0.983871
293T	Delta	Veh	0.445568	0.131855	0.125
293T	Delta	Veh	0.445568	0.131855	0.166667
293T	SA	CAY	0.0582438	0.0280867	0.0315789
293T	SA	CAY	0.0582438	0.0280867	0.0789473
293T	SA	CAY	0.0582438	0.0280867	0.0552631
293T	SA	CAY	0.0582438	0.0280867	0.183674
293T	SA	CAY	0.0582438	0.0280867	0
293T	SA	CAY	0.0582438	0.0280867	0
293T	SA	GSK	0.021724	0.0201862	0
293T	SA	GSK	0.021724	0.0201862	0.00789473
293T	SA	GSK	0.021724	0.0201862	0
293T	SA	GSK	0.021724	0.0201862	0.122449
293T	SA	GSK	0.021724	0.0201862	0
293T	SA	GSK	0.021724	0.0201862	0
293T	SA	Orli	0.0306123	0.0306123	0
293T	SA	Orli	0.0306123	0.0306123	0
293T	SA	Orli	0.0306123	0.0306123	0
293T	SA	Orli	0.0306123	0.0306123	0
293T	SA	Orli	0.0306123	0.0306123	0.183674
293T	SA	Orli	0.0306123	0.0306123	0
293T	SA	PF04	0.143179	0.0638076	0.0157895
293T	SA	PF04	0.143179	0.0638076	0.0315789
293T	SA	PF04	0.143179	0.0638076	0.0157895
293T	SA	PF04	0.143179	0.0638076	0.122449
293T	SA	PF04	0.143179	0.0638076	0.306123
293T	SA	PF04	0.143179	0.0638076	0.367347
293T	SA	Veh	1	0.116103	0.789473
293T	SA	Veh	1	0.116103	0.986842
293T	SA	Veh	1	0.116103	1.22368
293T	SA	Veh	1	0.116103	1.16327
293T	SA	Veh	1	0.116103	0.551021
293T	SA	Veh	1	0.116103	1.28571
293T	UK	CAY	0.0333333	0.0333333	0
293T	UK	CAY	0.0333333	0.0333333	0.2
293T	UK	CAY	0.0333333	0.0333333	0
293T	UK	CAY	0.0333333	0.0333333	0
293T	UK	CAY	0.0333333	0.0333333	0
293T	UK	CAY	0.0333333	0.0333333	0
293T	UK	GSK	0.0156245	0.0156245	0
293T	UK	GSK	0.0156245	0.0156245	0
293T	UK	GSK	0.0156245	0.0156245	0
293T	UK	GSK	0.0156245	0.0156245	0
293T	UK	GSK	0.0156245	0.0156245	0
293T	UK	GSK	0.0156245	0.0156245	0.0937471
293T	UK	Orli	0.031249	0.031249	0
293T	UK	Orli	0.031249	0.031249	0
293T	UK	Orli	0.031249	0.031249	0
293T	UK	Orli	0.031249	0.031249	0
293T	UK	Orli	0.031249	0.031249	0.187494
293T	UK	Orli	0.031249	0.031249	0
293T	UK	PF04	0.143747	0.0529824	0.2
293T	UK	PF04	0.143747	0.0529824	0
293T	UK	PF04	0.143747	0.0529824	0.1
293T	UK	PF04	0.143747	0.0529824	0.0937471
293T	UK	PF04	0.143747	0.0529824	0.0937471
293T	UK	PF04	0.143747	0.0529824	0.374988
293T	UK	Veh	0.999984	0.101175	0.9
293T	UK	Veh	0.999984	0.101175	1
293T	UK	Veh	0.999984	0.101175	1.1
293T	UK	Veh	0.999984	0.101175	0.656229
293T	UK	Veh	0.999984	0.101175	1.40621
293T	UK	Veh	0.999984	0.101175	0.937471
293T	WT	CAY	0.100328	0.0340603	0.193709
293T	WT	CAY	0.100328	0.0340603	0.139073
293T	WT	CAY	0.100328	0.0340603	0.183775
293T	WT	CAY	0.100328	0.0340603	0
293T	WT	CAY	0.100328	0.0340603	0.0213523
293T	WT	CAY	0.100328	0.0340603	0.0640569
293T	WT	GSK	0.00438653	0.00213838	0.0049669
293T	WT	GSK	0.00438653	0.00213838	0
293T	WT	GSK	0.00438653	0.00213838	0
293T	WT	GSK	0.00438653	0.00213838	0.0106762
293T	WT	GSK	0.00438653	0.00213838	0.0106762
293T	WT	GSK	0.00438653	0.00213838	0
293T	WT	Orli	0	0	0
293T	WT	Orli	0	0	0
293T	WT	Orli	0	0	0
293T	WT	Orli	0	0	0
293T	WT	Orli	0	0	0
293T	WT	Orli	0	0	0
293T	WT	PF04	0.0882728	0.020761	0.104305
293T	WT	PF04	0.0882728	0.020761	0.049669
293T	WT	PF04	0.0882728	0.020761	0.0447021
293T	WT	PF04	0.0882728	0.020761	0.0854092
293T	WT	PF04	0.0882728	0.020761	0.0640569
293T	WT	PF04	0.0882728	0.020761	0.181495
293T	WT	Veh	1	0.0808906	1.20199
293T	WT	Veh	1	0.0808906	1.02815
293T	WT	Veh	1	0.0808906	0.769869
293T	WT	Veh	1	0.0808906	0.854092
293T	WT	Veh	1	0.0808906	0.886121
293T	WT	Veh	1	0.0808906	1.25979
Caco2	Brazil	CAY	0.276119	0.0265599	0.231343
Caco2	Brazil	CAY	0.276119	0.0265599	0.350746
Caco2	Brazil	CAY	0.276119	0.0265599	0.246269
Caco2	Brazil	GSK	0.0671642	0.0398398	0.179104
Caco2	Brazil	GSK	0.0671642	0.0398398	0
Caco2	Brazil	GSK	0.0671642	0.0398398	0.0223881
Caco2	Brazil	Orli	0	0	0
Caco2	Brazil	Orli	0	0	0
Caco2	Brazil	Orli	0	0	0
Caco2	Brazil	PF04	0.49005	0.0466376	0.402985
Caco2	Brazil	PF04	0.49005	0.0466376	0.447761
Caco2	Brazil	PF04	0.49005	0.0466376	0.619403
Caco2	Brazil	Veh	1	0.0678517	1.14925
Caco2	Brazil	Veh	1	0.0678517	0.820896
Caco2	Brazil	Veh	1	0.0678517	1.02985
Caco2	Delta	CAY	0.0649936	0.0275321	0.0204082
Caco2	Delta	CAY	0.0649936	0.0275321	0.177536
Caco2	Delta	CAY	0.0649936	0.0275321	0.0307167
Caco2	Delta	CAY	0.0649936	0.0275321	0.078125
Caco2	Delta	CAY	0.0649936	0.0275321	0.0181818
Caco2	Delta	GSK	0	0	0
Caco2	Delta	GSK	0	0	0
Caco2	Delta	GSK	0	0	0
Caco2	Delta	GSK	0	0	0
Caco2	Delta	GSK	0	0	0
Caco2	Delta	Orli	0	0	0
Caco2	Delta	Orli	0	0	0
Caco2	Delta	Orli	0	0	0
Caco2	Delta	Orli	0	0	0
Caco2	Delta	Orli	0	0	0
Caco2	Delta	PF04	0.572825	0.093895	NA
Caco2	Delta	PF04	0.572825	0.093895	NA
Caco2	Delta	PF04	0.572825	0.093895	0.508532
Caco2	Delta	PF04	0.572825	0.093895	0.828125
Caco2	Delta	PF04	0.572825	0.093895	0.381818
Caco2	Delta	Veh	0.653224	0.260958	1.65306
Caco2	Delta	Veh	0.653224	0.260958	0.449275
Caco2	Delta	Veh	0.653224	0.260958	0.880546
Caco2	Delta	Veh	0.653224	0.260958	0.046875
Caco2	Delta	Veh	0.653224	0.260958	0.236364
Caco2	SA	CAY	0.212563	0.0754406	0.045584
Caco2	SA	CAY	0.212563	0.0754406	0.131054
Caco2	SA	CAY	0.212563	0.0754406	0.236467
Caco2	SA	CAY	0.212563	0.0754406	0.568862
Caco2	SA	CAY	0.212563	0.0754406	0.149701
Caco2	SA	CAY	0.212563	0.0754406	0.143713
Caco2	SA	GSK	0.00199601	0.00126239	0
Caco2	SA	GSK	0.00199601	0.00126239	0
Caco2	SA	GSK	0.00199601	0.00126239	0
Caco2	SA	GSK	0.00199601	0.00126239	0.00598802
Caco2	SA	GSK	0.00199601	0.00126239	0
Caco2	SA	GSK	0.00199601	0.00126239	0.00598802
Caco2	SA	Orli	0.0561356	0.0156522	0.0826211
Caco2	SA	Orli	0.0561356	0.0156522	0.0740741
Caco2	SA	Orli	0.0561356	0.0156522	0.108262
Caco2	SA	Orli	0.0561356	0.0156522	0.0179641
Caco2	SA	Orli	0.0561356	0.0156522	0.0419162
Caco2	SA	Orli	0.0561356	0.0156522	0.011976
Caco2	SA	PF04	0.137207	0.0275025	0.11396
Caco2	SA	PF04	0.137207	0.0275025	0.102564
Caco2	SA	PF04	0.137207	0.0275025	0.0797721
Caco2	SA	PF04	0.137207	0.0275025	0.269461
Caco2	SA	PF04	0.137207	0.0275025	0.131737
Caco2	SA	PF04	0.137207	0.0275025	0.125749
Caco2	SA	Veh	1	0.088985	0.997151
Caco2	SA	Veh	1	0.088985	1.12536
Caco2	SA	Veh	1	0.088985	0.877493
Caco2	SA	Veh	1	0.088985	1.37126
Caco2	SA	Veh	1	0.088985	0.808383
Caco2	SA	Veh	1	0.088985	0.820359
Caco2	UK	CAY	0.442982	0.0513998	0.58
Caco2	UK	CAY	0.442982	0.0513998	0.533333
Caco2	UK	CAY	0.442982	0.0513998	0.386667
Caco2	UK	CAY	0.442982	0.0513998	0.245614
Caco2	UK	CAY	0.442982	0.0513998	0.526316
Caco2	UK	CAY	0.442982	0.0513998	0.385965
Caco2	UK	GSK	0.00292398	0.00292398	0
Caco2	UK	GSK	0.00292398	0.00292398	0
Caco2	UK	GSK	0.00292398	0.00292398	0
Caco2	UK	GSK	0.00292398	0.00292398	0.0175439
Caco2	UK	GSK	0.00292398	0.00292398	0
Caco2	UK	GSK	0.00292398	0.00292398	0
Caco2	UK	Orli	0.0377778	0.0176942	0.0533333
Caco2	UK	Orli	0.0377778	0.0176942	0.08
Caco2	UK	Orli	0.0377778	0.0176942	0.0933333
Caco2	UK	Orli	0.0377778	0.0176942	0
Caco2	UK	Orli	0.0377778	0.0176942	0
Caco2	UK	Orli	0.0377778	0.0176942	0
Caco2	UK	PF04	0.492339	0.121813	0.4
Caco2	UK	PF04	0.492339	0.121813	0.36
Caco2	UK	PF04	0.492339	0.121813	0.246667
Caco2	UK	PF04	0.492339	0.121813	0.263158
Caco2	UK	PF04	0.492339	0.121813	0.666667
Caco2	UK	PF04	0.492339	0.121813	1.01754
Caco2	UK	Veh	1	0.0331141	0.933333
Caco2	UK	Veh	1	0.0331141	1
Caco2	UK	Veh	1	0.0331141	1.06667
Caco2	UK	Veh	1	0.0331141	0.964912
Caco2	UK	Veh	1	0.0331141	0.912281
Caco2	UK	Veh	1	0.0331141	1.12281
Caco2	WT	CAY	0.377236	0.0721953	0.347578
Caco2	WT	CAY	0.377236	0.0721953	0.34188
Caco2	WT	CAY	0.377236	0.0721953	0.732194
Caco2	WT	CAY	0.377236	0.0721953	0.273229
Caco2	WT	CAY	0.377236	0.0721953	0.292548
Caco2	WT	CAY	0.377236	0.0721953	0.275989
Caco2	WT	GSK	0.00186963	0.00118268	0
Caco2	WT	GSK	0.00186963	0.00118268	0
Caco2	WT	GSK	0.00186963	0.00118268	0.00569801
Caco2	WT	GSK	0.00186963	0.00118268	0
Caco2	WT	GSK	0.00186963	0.00118268	0.00551978
Caco2	WT	GSK	0.00186963	0.00118268	0
Caco2	WT	Orli	0.0185185	0.0138746	0.0854701
Caco2	WT	Orli	0.0185185	0.0138746	0.022792
Caco2	WT	Orli	0.0185185	0.0138746	0.002849
Caco2	WT	Orli	0.0185185	0.0138746	0
Caco2	WT	Orli	0.0185185	0.0138746	0
Caco2	WT	Orli	0.0185185	0.0138746	0
Caco2	WT	PF04	0.263081	0.089045	0.122507
Caco2	WT	PF04	0.263081	0.089045	0.0997151
Caco2	WT	PF04	0.263081	0.089045	0.037037
Caco2	WT	PF04	0.263081	0.089045	0.298068
Caco2	WT	PF04	0.263081	0.089045	0.601656
Caco2	WT	PF04	0.263081	0.089045	0.419503
Caco2	WT	Veh	1.0138	0.0358046	0.997151
Caco2	WT	Veh	1.0138	0.0358046	1.12536
Caco2	WT	Veh	1.0138	0.0358046	0.877493
Caco2	WT	Veh	1.0138	0.0358046	1.09292
Caco2	WT	Veh	1.0138	0.0358046	0.985281
Caco2	WT	Veh	1.0138	0.0358046	1.0046
